# Supplementary material for: 4-[(E)-({4-[Bis­(2-hy­droxy­eth­yl)amino]­phen­yl}imino)­meth­yl]phenol
Source: Acta Crystallogr Sect E Struct Rep Online. 2010 Jun 16;66(Pt 7):o1646. doi: 10.1107/S1600536810021926 (PMC3006715; doi:10.1107/S1600536810021926)
Supplement: Supplementary file 2 [file e-66-o1646-Isup2.hkl]

# 
# h,k,l, Fc-squared, Fo-squared, sigma(Fo-squared) and status flag 
# 
data_I
_shelx_title ' z in P2(1)/n' 
_shelx_refln_list_code          4 
_shelx_F_calc_maximum      127.42 
_exptl_crystal_F_000       640.00 
_reflns_d_resolution_high  0.8377 
 
loop_ 
 _symmetry_equiv_pos_as_xyz 
 'x, y, z' 
 '-x+1/2, y+1/2, -z+1/2' 
 '-x, -y, -z' 
 'x-1/2, -y-1/2, z-1/2' 
 
_cell_length_a    10.1426 
_cell_length_b     9.5192 
_cell_length_c    15.8600 
_cell_angle_alpha  90.000 
_cell_angle_beta   92.679 
_cell_angle_gamma  90.000 
 
_shelx_F_squared_multiplier     1.000 
 
loop_ 
 _refln_index_h 
 _refln_index_k 
 _refln_index_l 
 _refln_F_squared_calc 
 _refln_F_squared_meas 
 _refln_F_squared_sigma 
 _refln_observed_status 
   2   0   0       99.74       97.52      3.64 o 
   2   0   0      111.71      107.89      3.83 o 
   4   0   0     1576.54     1624.66     19.84 o 
   4   0   0     1407.66     1374.66     18.27 o 
   6   0   0       58.99       65.44      5.72 o 
   6   0   0       52.67       48.00      5.08 o 
   8   0   0      106.57       99.30      8.07 o 
   8   0   0      119.36      135.40      8.80 o 
  10   0   0      305.78      365.79     20.83 o 
  10   0   0      342.46      405.25     17.26 o 
  12   0   0        0.84        8.77      8.58 o 
   1   1   0     1218.86     1063.60      7.94 o 
   1   1   0     1088.29     1015.13      8.58 o 
   2   1   0    16237.08    17165.93     50.85 o 
   2   1   0    14497.71    15885.96     48.50 o 
   3   1   0     5760.16     5532.63     26.05 o 
   3   1   0     6451.23     6382.83     27.34 o 
   4   1   0       45.59       48.64      2.82 o 
   4   1   0       40.70       27.23      2.39 o 
   5   1   0      463.25      431.19      8.21 o 
   5   1   0      518.83      502.44      8.81 o 
   6   1   0      703.87      660.71     11.12 o 
   6   1   0      788.31      773.72     13.03 o 
   7   1   0        5.96        7.18      1.86 o 
   7   1   0        6.68        8.81      2.21 o 
   8   1   0      232.37      245.39      8.31 o 
   8   1   0      207.48      209.36      7.67 o 
   9   1   0       73.64       76.83      5.98 o 
   9   1   0       65.75       61.82      6.14 o 
  10   1   0       96.58       91.85      9.91 o 
  10   1   0       86.23       77.36      8.04 o 
  11   1   0        2.71        1.24      4.76 o 
  11   1   0        2.42        5.41      4.93 o 
  12   1   0       20.34       12.59     11.36 o 
   0   2   0     4874.68     4932.14     47.04 o 
   0   2   0     4352.49     4737.94     46.04 o 
   1   2   0    13105.35    14504.05     62.97 o 
   1   2   0    14677.67    14013.75     67.64 o 
   2   2   0     6249.15     6028.78     29.93 o 
   2   2   0     5579.72     5638.26     29.17 o 
   3   2   0      198.22      197.81      5.96 o 
   3   2   0      176.98      195.29      6.06 o 
   4   2   0      420.11      402.97      8.14 o 
   4   2   0      470.51      446.01      9.82 o 
   5   2   0      716.55      680.70     11.44 o 
   5   2   0      639.79      634.21     11.22 o 
   6   2   0       11.09       11.53      2.30 o 
   6   2   0        9.90        7.74      2.02 o 
   7   2   0        0.57        1.28      1.75 o 
   7   2   0        0.63        3.59      1.92 o 
   8   2   0      599.92      605.98     13.95 o 
   8   2   0      535.65      548.59     13.53 o 
   9   2   0        5.06        1.98      3.59 o 
   9   2   0        4.52        4.32      3.18 o 
  10   2   0      107.90      133.80     11.87 o 
  10   2   0       96.34       96.63     10.52 o 
  11   2   0        1.13        5.72      6.85 o 
  11   2   0        1.26        1.75      4.99 o 
   1   3   0      433.29      455.64      9.14 o 
   1   3   0      485.28      476.25     12.02 o 
   2   3   0        0.03        1.00      0.81 o 
   2   3   0        0.03        0.00      0.79 o 
   3   3   0      129.43      124.93      6.05 o 
   3   3   0      144.96      138.45      5.50 o 
   4   3   0     2078.20     2083.36     22.66 o 
   4   3   0     1855.57     1930.02     22.05 o 
   5   3   0      502.47      489.02     12.01 o 
   5   3   0      562.75      551.92     12.60 o 
   6   3   0       59.99       58.46      5.22 o 
   6   3   0       53.57       41.89      3.93 o 
   7   3   0       64.77       66.34      6.12 o 
   7   3   0       57.83       48.31      4.60 o 
   8   3   0       43.29       46.92      7.46 o 
   8   3   0       38.66       33.26      5.08 o 
   9   3   0       48.16       35.34      7.23 o 
   9   3   0       53.94       38.60      7.32 o 
  10   3   0        0.24        3.94      4.41 o 
  10   3   0        0.27        2.56      4.36 o 
  11   3   0       12.07       12.23      6.08 o 
  11   3   0       10.77        7.53      5.45 o 
   0   4   0      466.06      483.27     19.37 o 
   0   4   0      521.98      501.43     20.25 o 
   1   4   0       17.24       15.42      2.41 o 
   1   4   0       19.31       15.61      3.21 o 
   2   4   0      421.03      392.25     10.51 o 
   2   4   0      471.54      426.44     10.40 o 
   3   4   0        7.57        4.86      1.34 o 
   3   4   0        8.48        8.41      2.46 o 
   4   4   0      226.81      232.01      7.57 o 
   4   4   0      202.51      203.72      7.15 o 
   5   4   0      152.39      171.71      7.19 o 
   5   4   0      136.07      132.19      6.34 o 
   6   4   0       42.66       55.11      5.61 o 
   6   4   0       38.09       35.12      4.73 o 
   7   4   0      128.28      130.94     10.69 o 
   7   4   0      114.54      106.57      9.86 o 
   8   4   0        8.81        8.61      4.22 o 
   8   4   0        9.86       14.25      5.35 o 
   9   4   0        7.32        5.02      4.25 o 
   9   4   0        6.54        5.32      4.30 o 
  10   4   0       54.01       42.48     10.28 o 
  10   4   0       60.50       68.61     10.30 o 
  11   4   0        6.10       15.04      9.07 o 
  11   4   0        6.83       10.76      8.54 o 
   1   5   0        2.99        3.96      2.11 o 
   1   5   0        2.67        1.92      1.41 o 
   2   5   0      131.40      144.57      6.84 o 
   2   5   0      147.17      139.02      6.85 o 
   3   5   0       68.48       74.70      5.99 o 
   3   5   0       61.14       56.98      5.40 o 
   4   5   0       26.43       34.47      3.84 o 
   4   5   0       29.61       40.30      5.12 o 
   5   5   0       30.12       41.79      5.40 o 
   5   5   0       33.73       45.70      5.79 o 
   6   5   0        6.70        9.60      5.48 o 
   6   5   0        7.51        7.94      5.64 o 
   7   5   0       17.91       20.56      7.02 o 
   7   5   0       20.06       25.04      7.90 o 
   8   5   0        2.38        2.63      4.97 o 
   8   5   0        2.66        6.17      5.57 o 
   9   5   0       20.73       22.05      7.97 o 
   9   5   0       23.22       23.55      8.81 o 
  10   5   0        2.81       10.08      7.18 o 
  10   5   0        2.51        8.07      7.07 o 
   0   6   0        9.52       12.99      5.74 o 
   0   6   0        8.50        5.19      4.04 o 
   1   6   0      137.79      147.11      7.60 o 
   1   6   0      154.32      162.72     10.08 o 
   2   6   0       41.08       43.40      4.79 o 
   2   6   0       36.68       30.76      3.68 o 
   3   6   0       37.97       34.60      4.09 o 
   3   6   0       33.91       29.92      4.65 o 
   4   6   0        0.00        0.00      2.17 o 
   4   6   0        0.00        0.47      3.13 o 
   5   6   0      102.26      106.68     12.10 o 
   5   6   0       91.30       79.46     10.85 o 
   6   6   0        3.96        3.91      4.54 o 
   6   6   0        3.54        3.59      4.62 o 
   7   6   0       31.96       37.92     10.14 o 
   7   6   0       28.54       35.89      9.35 o 
   8   6   0        5.29        2.75      5.60 o 
   8   6   0        4.73        3.21      5.95 o 
   9   6   0       16.52        7.49      7.43 o 
   9   6   0       18.50       33.83     10.31 o 
  10   6   0        0.72        2.01      6.94 o 
  10   6   0        0.80        0.58      7.21 o 
   1   7   0       39.17       39.50      4.97 o 
   1   7   0       43.87       39.02      6.27 o 
   2   7   0      188.39      174.75      9.27 o 
   2   7   0      168.21      169.67      7.89 o 
   3   7   0       29.00       30.75      4.77 o 
   3   7   0       25.90       18.70      5.67 o 
   4   7   0        4.23        9.67      5.34 o 
   4   7   0        4.73        7.10      5.09 o 
   5   7   0       20.13       13.69      5.92 o 
   5   7   0       22.54       16.04      6.53 o 
   6   7   0        2.83        3.11      5.37 o 
   6   7   0        3.17        0.00      5.31 o 
   7   7   0        7.74       10.31      6.52 o 
   7   7   0        8.67       11.68      6.66 o 
   8   7   0       29.84       49.30     11.55 o 
   8   7   0       26.64       21.63      7.62 o 
   9   7   0        5.57        6.59      7.93 o 
   9   7   0        4.98        7.37      7.07 o 
   0   8   0      277.16      282.02     21.88 o 
   0   8   0      247.47      258.57     20.78 o 
   1   8   0        0.00        4.32      3.49 o 
   1   8   0        0.00        0.00      2.33 o 
   2   8   0      102.72      116.48     11.93 o 
   2   8   0      115.05      113.08     10.71 o 
   3   8   0       40.69       28.78      7.71 o 
   3   8   0       45.57       51.24      9.47 o 
   4   8   0       39.95       59.75     10.66 o 
   4   8   0       35.67       30.69      8.22 o 
   5   8   0        1.23        1.40      4.62 o 
   5   8   0        1.37        0.00      4.16 o 
   6   8   0       63.40       88.94     14.66 o 
   6   8   0       56.61       59.56     11.80 o 
   7   8   0       15.33       10.06      7.59 o 
   7   8   0       17.17       25.97      9.41 o 
   8   8   0        8.15       17.00      7.77 o 
   8   8   0        7.27       12.10      8.42 o 
   1   9   0      163.91      171.12     13.46 o 
   1   9   0      146.35      149.62     12.79 o 
   2   9   0      104.10      107.43     12.74 o 
   2   9   0       92.95       98.09     12.02 o 
   3   9   0      104.83      148.71     15.38 o 
   3   9   0       93.60      103.90     12.70 o 
   4   9   0        0.09        0.00      4.61 o 
   4   9   0        0.08        0.00      4.67 o 
   5   9   0        2.29        0.90      5.02 o 
   5   9   0        2.57        1.25      4.89 o 
   6   9   0        0.08        2.88      6.01 o 
   6   9   0        0.07        1.91      5.32 o 
   7   9   0        0.10        2.85      6.12 o 
   7   9   0        0.11        0.00      4.83 o 
   0  10   0       42.27       39.30     12.57 o 
   1  10   0      101.22       88.91     11.59 o 
   1  10   0      113.37      144.81     20.64 o 
   2  10   0       13.95        9.51      6.14 o 
   2  10   0       15.62       14.59      6.97 o 
   3  10   0        6.79        4.67      5.69 o 
   3  10   0        6.07        2.07      5.51 o 
   4  10   0        1.38        4.26      5.73 o 
   4  10   0        1.23        0.00      4.68 o 
   5  10   0       19.74       11.63      8.36 o 
   5  10   0       22.11       34.13     10.43 o 
   1  11   0       10.18        0.00      6.56 o 
   2  11   0        7.05       12.70     10.12 o 
   2  11   0        7.89       15.24      7.69 o 
   3  11   0        6.99        8.74      7.33 o 
   3  11   0        6.24       11.53      7.59 o 
 -11   0   1        9.20       12.36      9.87 o 
 -11   0   1        8.21        6.50      8.70 o 
  -9   0   1       77.76       74.29      8.16 o 
  -9   0   1       69.43       59.36      9.35 o 
  -7   0   1        8.65        9.57      3.04 o 
  -7   0   1        7.73        4.39      2.24 o 
  -5   0   1      318.45      310.11      9.60 o 
  -5   0   1      284.34      249.14      8.61 o 
  -3   0   1     7471.46     7415.01     36.89 o 
  -3   0   1     6671.10     6318.78     34.07 o 
  -1   0   1      630.32      568.92      7.76 o 
  -1   0   1      705.94      617.81      7.95 o 
   1   0   1        0.43        1.27      0.68 o 
   1   0   1        0.48        1.63      0.74 o 
   3   0   1     3310.15     3147.53     24.95 o 
   3   0   1     2955.56     2742.29     23.53 o 
   5   0   1      101.39       91.74      5.86 o 
   5   0   1      113.55      111.99      6.40 o 
   7   0   1       43.07       33.47      4.99 o 
   7   0   1       48.23       55.69      6.28 o 
   9   0   1      675.03      705.84     21.18 o 
   9   0   1      602.72      612.30     19.92 o 
  11   0   1       89.61       76.13     12.16 o 
 -12   1   1        0.00        3.13      8.13 o 
 -12   1   1        0.00        0.00      6.40 o 
 -11   1   1        5.19        1.11      4.30 o 
 -11   1   1        5.81       13.45     10.27 o 
 -10   1   1       45.12       41.60      6.54 o 
 -10   1   1       40.29       32.14      7.27 o 
  -9   1   1       16.29       16.48      4.38 o 
  -9   1   1       14.54       15.27      3.80 o 
  -8   1   1        0.00        1.38      1.98 o 
  -8   1   1        0.00        1.83      1.80 o 
  -7   1   1        1.00        0.19      1.41 o 
  -7   1   1        1.12        2.27      1.63 o 
  -6   1   1      429.06      414.34      8.64 o 
  -6   1   1      383.10      345.25      8.83 o 
  -5   1   1      209.74      186.27      5.36 o 
  -5   1   1      187.27      165.46      5.69 o 
  -4   1   1       36.76       34.28      2.28 o 
  -4   1   1       41.17       45.54      3.45 o 
  -3   1   1     1591.45     1442.89     14.83 o 
  -3   1   1     1420.97     1290.96     11.73 o 
  -2   1   1       98.80       87.63      2.77 o 
  -2   1   1      110.65       97.11      2.64 o 
  -1   1   1      189.51      173.01      4.38 o 
  -1   1   1      169.21      168.21      4.33 o 
   0   1   1        9.47       10.41      0.99 o 
   0   1   1        8.46        9.53      0.95 o 
   1   1   1        9.07        9.28      1.31 o 
   1   1   1       10.16       11.96      1.45 o 
   2   1   1     1329.84     1210.00     10.11 o 
   2   1   1     1489.39     1390.13     10.71 o 
   3   1   1        0.90        0.33      0.80 o 
   3   1   1        0.80        0.00      0.87 o 
   4   1   1      467.77      460.99      7.77 o 
   4   1   1      523.89      531.04      8.29 o 
   5   1   1      197.50      192.10      5.74 o 
   5   1   1      221.19      225.53      6.14 o 
   6   1   1      182.39      200.01      6.45 o 
   6   1   1      162.85      167.59      5.97 o 
   7   1   1        1.02        2.54      1.61 o 
   7   1   1        1.14        3.53      1.86 o 
   8   1   1        0.38        0.19      2.09 o 
   8   1   1        0.43        0.38      2.07 o 
   9   1   1       32.74       34.12      4.64 o 
   9   1   1       29.23       24.72      4.67 o 
  10   1   1       12.71       10.27      4.04 o 
  10   1   1       14.23       14.00      5.54 o 
  11   1   1       25.87       26.28      9.55 o 
  11   1   1       28.97       29.57      7.52 o 
  12   1   1        7.42        7.47      7.95 o 
 -11   2   1        0.72        1.88      4.58 o 
 -11   2   1        0.64        0.29      5.56 o 
 -10   2   1       31.07       32.36      6.01 o 
 -10   2   1       34.80       43.82      7.71 o 
  -9   2   1        0.00        0.00      2.33 o 
  -9   2   1        0.01        3.85      3.17 o 
  -8   2   1      130.88      113.61      7.87 o 
  -8   2   1      146.58      139.23      8.35 o 
  -7   2   1       30.06       25.57      3.05 o 
  -7   2   1       26.84       23.69      3.42 o 
  -6   2   1        0.24        0.29      1.28 o 
  -6   2   1        0.26        1.25      1.18 o 
  -5   2   1      340.36      318.67      9.41 o 
  -5   2   1      381.20      359.49      8.23 o 
  -4   2   1       46.11       49.01      3.11 o 
  -4   2   1       41.17       34.56      2.82 o 
  -3   2   1        0.01        0.71      0.81 o 
  -3   2   1        0.01        0.49      0.93 o 
  -2   2   1      179.97      187.66      4.69 o 
  -2   2   1      201.57      193.09      4.74 o 
  -1   2   1      125.11      114.60      3.54 o 
  -1   2   1      111.71      111.71      3.41 o 
   0   2   1        1.00        2.18      1.18 o 
   0   2   1        1.12        0.33      1.00 o 
   1   2   1     2935.63     2887.67     21.78 o 
   1   2   1     2621.16     2618.40     16.33 o 
   2   2   1       46.08       50.93      2.66 o 
   2   2   1       41.14       43.73      2.60 o 
   3   2   1     1209.13     1192.72     13.60 o 
   3   2   1     1354.19     1303.85     12.94 o 
   4   2   1      130.76      128.66      4.85 o 
   4   2   1      146.45      144.59      5.02 o 
   5   2   1      890.86      863.77     13.03 o 
   5   2   1      795.43      770.14     12.56 o 
   6   2   1      140.80      137.55      6.02 o 
   6   2   1      125.72      138.34      6.04 o 
   7   2   1        0.12        2.07      1.88 o 
   7   2   1        0.13        2.41      1.96 o 
   8   2   1      645.53      637.29     14.59 o 
   8   2   1      576.38      596.98     14.41 o 
   9   2   1       10.73       10.79      4.86 o 
   9   2   1        9.59        7.02      3.21 o 
  10   2   1        9.27        7.13      4.67 o 
  10   2   1        8.28        3.43      4.46 o 
  11   2   1       41.11       33.99      8.10 o 
  11   2   1       46.05       42.63      8.93 o 
 -11   3   1        3.44        0.92      5.02 o 
 -11   3   1        3.07        3.11      4.99 o 
 -10   3   1       45.52       37.36      7.68 o 
 -10   3   1       50.98       54.79      9.02 o 
  -9   3   1      231.61      229.60     11.38 o 
  -9   3   1      259.40      268.52     14.74 o 
  -8   3   1        0.48        1.70      2.81 o 
  -8   3   1        0.53        0.64      2.52 o 
  -7   3   1      271.10      270.92     10.58 o 
  -7   3   1      242.06      239.29     10.04 o 
  -6   3   1       14.11       18.06      2.82 o 
  -6   3   1       12.60        9.44      2.20 o 
  -5   3   1      216.92      216.44      6.84 o 
  -5   3   1      242.94      247.18      7.26 o 
  -4   3   1       68.82       62.93      3.74 o 
  -4   3   1       77.08       76.57      4.15 o 
  -3   3   1      187.44      187.35      5.82 o 
  -3   3   1      167.36      172.42      5.17 o 
  -2   3   1     1690.59     1764.79     16.49 o 
  -2   3   1     1893.41     1844.62     17.08 o 
  -1   3   1       11.75       10.91      2.55 o 
  -1   3   1       13.15       13.48      2.76 o 
   0   3   1     1330.97     1266.39     19.34 o 
   0   3   1     1188.39     1209.58     18.59 o 
   1   3   1     1344.15     1282.60     20.21 o 
   1   3   1     1200.16     1207.56     16.08 o 
   2   3   1      263.54      247.53      6.27 o 
   2   3   1      235.31      246.65      6.28 o 
   3   3   1        0.80        1.05      1.16 o 
   3   3   1        0.90        1.96      1.25 o 
   4   3   1        4.59        5.48      1.76 o 
   4   3   1        5.14        6.84      1.93 o 
   5   3   1      124.86      117.79      6.30 o 
   5   3   1      111.49       95.14      5.35 o 
   6   3   1       32.37       24.65      3.30 o 
   6   3   1       36.26       42.56      3.99 o 
   7   3   1       12.94       13.22      3.00 o 
   7   3   1       14.49       19.60      3.96 o 
   8   3   1       25.37       26.31      4.87 o 
   8   3   1       28.41       28.97      5.85 o 
   9   3   1        0.10        0.00      3.45 o 
   9   3   1        0.09        3.52      3.88 o 
  10   3   1      119.95      132.38     12.41 o 
  10   3   1      107.10       71.77     11.72 o 
  11   3   1       52.64       68.90     12.99 o 
  11   3   1       47.00       51.88     11.97 o 
 -11   4   1       13.61        5.31      6.02 o 
 -11   4   1       12.15        7.48      6.30 o 
 -10   4   1        2.48        3.88      4.67 o 
 -10   4   1        2.78        3.74      4.35 o 
  -9   4   1       83.39       88.22     10.43 o 
  -9   4   1       74.46       65.75      9.03 o 
  -8   4   1        9.74       12.26      4.67 o 
  -8   4   1        8.70        6.02      4.28 o 
  -7   4   1      447.29      476.89     14.59 o 
  -7   4   1      399.38      403.25     13.57 o 
  -6   4   1      190.62      196.23      9.07 o 
  -6   4   1      213.49      223.44      9.56 o 
  -5   4   1      182.67      179.58      6.72 o 
  -5   4   1      163.10      156.86      6.36 o 
  -4   4   1        5.69        8.64      1.75 o 
  -4   4   1        5.08        4.58      1.63 o 
  -3   4   1       52.29       57.65      3.97 o 
  -3   4   1       58.56       65.72      4.55 o 
  -2   4   1      339.78      332.92      9.22 o 
  -2   4   1      303.38      331.89      9.13 o 
  -1   4   1      189.82      192.14      9.07 o 
  -1   4   1      212.60      219.49      9.32 o 
   0   4   1     1456.13     1470.88     24.06 o 
   0   4   1     1300.15     1425.58     23.45 o 
   1   4   1        8.24       10.02      2.82 o 
   1   4   1        7.36        8.09      2.15 o 
   2   4   1        1.12        0.89      1.06 o 
   2   4   1        1.25        1.21      1.02 o 
   3   4   1     1020.73     1050.43     15.09 o 
   3   4   1     1143.19     1139.47     15.73 o 
   4   4   1      384.64      389.02      9.94 o 
   4   4   1      430.79      423.13     10.27 o 
   5   4   1       34.24       45.13      4.22 o 
   5   4   1       30.57       32.27      3.87 o 
   6   4   1       59.76       70.58      7.14 o 
   6   4   1       53.36       55.52      6.36 o 
   7   4   1      187.92      194.94     14.60 o 
   7   4   1      210.47      222.78     15.64 o 
   8   4   1        4.32        4.42      4.20 o 
   8   4   1        4.84        3.77      4.28 o 
   9   4   1      125.46      106.49     13.59 o 
   9   4   1      140.51      158.46     23.84 o 
  10   4   1        8.57        8.73      7.39 o 
  10   4   1        7.65        9.69      6.76 o 
  11   4   1        0.71        0.00      7.11 o 
  11   4   1        0.63        0.00      6.63 o 
 -10   5   1       29.28       21.51      8.70 o 
 -10   5   1       26.14       21.35      8.22 o 
  -9   5   1       90.30       97.31     13.50 o 
  -9   5   1      101.14      122.71     12.48 o 
  -8   5   1       97.85       92.41     10.44 o 
  -8   5   1       87.37       58.74     10.65 o 
  -7   5   1      173.37      171.73     12.34 o 
  -7   5   1      154.80      144.94     14.29 o 
  -6   5   1      112.36      107.32      8.63 o 
  -6   5   1      125.84      150.51      9.72 o 
  -5   5   1       83.98       91.88      7.77 o 
  -5   5   1       74.98       73.95      7.10 o 
  -4   5   1      171.90      180.97      7.31 o 
  -4   5   1      153.49      173.53      7.20 o 
  -3   5   1      124.63      124.07      6.64 o 
  -3   5   1      111.28      121.64      5.83 o 
  -2   5   1       49.09       50.65      5.88 o 
  -2   5   1       54.98       52.28      6.02 o 
  -1   5   1      248.40      252.76     11.20 o 
  -1   5   1      221.79      228.31      8.50 o 
   0   5   1       31.42       30.44      4.54 o 
   0   5   1       35.19       43.39      5.32 o 
   1   5   1     1484.12     1501.95     27.62 o 
   1   5   1     1325.14     1335.94     21.18 o 
   2   5   1      634.18      643.87     12.59 o 
   2   5   1      566.25      590.94     11.96 o 
   3   5   1      582.00      643.55     13.01 o 
   3   5   1      651.83      686.84     13.36 o 
   4   5   1       43.01       47.18      4.35 o 
   4   5   1       38.40       32.01      3.87 o 
   5   5   1      177.50      181.15     10.00 o 
   5   5   1      198.80      199.43     10.45 o 
   6   5   1        2.66        0.23      4.10 o 
   6   5   1        2.98        2.44      4.25 o 
   7   5   1       97.25      103.43     12.77 o 
   7   5   1      108.92      123.01     13.66 o 
   8   5   1        5.81        9.61      6.21 o 
   8   5   1        5.19        7.37      5.80 o 
   9   5   1        1.68        1.45      5.41 o 
   9   5   1        1.50        2.63      5.47 o 
  10   5   1       22.97       26.75      9.86 o 
  10   5   1       20.51        8.26      6.88 o 
 -10   6   1        0.73        0.00      5.54 o 
 -10   6   1        0.65        4.01      7.52 o 
  -9   6   1       13.83       11.29      7.72 o 
  -9   6   1       15.49       11.27      6.17 o 
  -8   6   1      124.87      180.94     25.08 o 
  -8   6   1      111.49      110.43     14.50 o 
  -7   6   1        3.01        3.34      5.10 o 
  -7   6   1        3.37        5.93      5.08 o 
  -6   6   1       56.47       67.37     11.17 o 
  -6   6   1       50.42       43.97      9.15 o 
  -5   6   1      443.59      466.10     16.28 o 
  -5   6   1      396.07      434.75     21.35 o 
  -4   6   1      259.76      275.28     12.29 o 
  -4   6   1      231.93      229.43     11.12 o 
  -3   6   1       15.12       14.62      3.61 o 
  -3   6   1       16.94       18.47      3.40 o 
  -2   6   1       16.84       22.51      4.80 o 
  -2   6   1       18.86       13.87      3.08 o 
  -1   6   1       90.14       79.56      6.08 o 
  -1   6   1      100.96       98.31      8.15 o 
   0   6   1        0.09        2.85      2.20 o 
   0   6   1        0.10        0.70      1.76 o 
   1   6   1       74.41       75.03      6.18 o 
   1   6   1       83.33       82.64      7.67 o 
   2   6   1        5.95        3.11      1.89 o 
   2   6   1        6.66        7.62      2.34 o 
   3   6   1       28.33       26.43      3.74 o 
   3   6   1       31.73       31.30      3.87 o 
   4   6   1       10.69        7.78      3.39 o 
   4   6   1        9.55       10.51      3.50 o 
   5   6   1      287.16      293.76     17.57 o 
   5   6   1      321.61      356.75     19.52 o 
   6   6   1        9.85        8.42      5.70 o 
   6   6   1       11.03       15.72      6.21 o 
   7   6   1       14.49       18.24      7.29 o 
   7   6   1       12.94       16.39      7.16 o 
   8   6   1       31.89       30.41      9.45 o 
   8   6   1       28.47       26.00      8.25 o 
   9   6   1       22.96       24.59      9.25 o 
   9   6   1       25.71       21.64      8.92 o 
  10   6   1       21.19       26.18     10.43 o 
  10   6   1       18.92       13.06      8.26 o 
  -9   7   1       12.43        5.76      7.53 o 
  -9   7   1       13.92       27.14     10.40 o 
  -8   7   1        0.34        0.00      6.09 o 
  -8   7   1        0.30        3.36      6.75 o 
  -7   7   1       60.66       51.90     11.07 o 
  -7   7   1       67.94      103.42     14.91 o 
  -6   7   1       95.61       88.27     12.83 o 
  -6   7   1      107.08      117.48     14.40 o 
  -5   7   1      157.25      175.16     14.96 o 
  -5   7   1      140.41      152.94     14.97 o 
  -4   7   1       98.95      113.16     12.48 o 
  -4   7   1      110.82      121.42      9.43 o 
  -3   7   1       24.74       25.67      4.71 o 
  -3   7   1       27.71       21.57      5.77 o 
  -2   7   1       37.07       33.44      6.28 o 
  -2   7   1       41.51       35.50      4.96 o 
  -1   7   1        2.26        2.92      2.20 o 
  -1   7   1        2.53        3.07      2.97 o 
   0   7   1        9.74        9.19      3.59 o 
   0   7   1        8.69        3.56      2.84 o 
   1   7   1      246.88      268.70      9.62 o 
   1   7   1      276.50      272.33     14.22 o 
   2   7   1        0.91        0.58      2.18 o 
   2   7   1        1.02        3.61      2.08 o 
   3   7   1      260.46      274.97     12.45 o 
   3   7   1      291.71      321.24     13.51 o 
   4   7   1      218.79      237.14     16.24 o 
   4   7   1      195.35      215.49     15.72 o 
   5   7   1       22.74       18.62      6.12 o 
   5   7   1       25.47       35.98      9.12 o 
   6   7   1        4.00        4.44      4.45 o 
   6   7   1        3.57        1.38      3.93 o 
   7   7   1       12.24       14.12      7.08 o 
   7   7   1       10.93        7.52      5.44 o 
   8   7   1       37.24       22.09      8.61 o 
   8   7   1       41.70       50.86     11.93 o 
   9   7   1       28.19       38.32     12.17 o 
   9   7   1       25.17       20.20      8.36 o 
  -8   8   1        3.94        2.76      7.01 o 
  -8   8   1        4.41        0.00      6.57 o 
  -7   8   1       17.94       13.98      8.51 o 
  -7   8   1       16.01       11.47      7.74 o 
  -6   8   1        6.23        6.41      5.26 o 
  -6   8   1        6.98        9.69      6.94 o 
  -5   8   1        2.76        6.82      4.73 o 
  -5   8   1        2.46        0.80      4.29 o 
  -4   8   1       50.88       63.33     10.92 o 
  -4   8   1       45.43       39.53      8.83 o 
  -3   8   1       92.97       96.74     11.59 o 
  -3   8   1      104.12      103.45     17.11 o 
  -2   8   1       15.82       11.94      5.13 o 
  -2   8   1       17.72       19.18      6.01 o 
  -1   8   1      145.96      150.40      9.24 o 
  -1   8   1      130.32      138.81     11.29 o 
   0   8   1        0.05        0.00      2.89 o 
   0   8   1        0.04        0.63      2.17 o 
   1   8   1        0.55        3.43      3.74 o 
   1   8   1        0.49        1.03      2.38 o 
   2   8   1       16.41       14.95      4.25 o 
   2   8   1       14.65        8.38      3.71 o 
   3   8   1      197.72      184.46     14.60 o 
   3   8   1      221.44      242.52     16.53 o 
   4   8   1        2.52        0.86      4.41 o 
   4   8   1        2.83        3.72      4.55 o 
   5   8   1       17.99        9.28      6.21 o 
   5   8   1       16.06       13.67      6.54 o 
   6   8   1       32.43       59.06     12.10 o 
   6   8   1       28.95       17.82      7.97 o 
   7   8   1        7.74       15.18      8.33 o 
   7   8   1        6.91        9.89      7.50 o 
   8   8   1        4.34        2.94      7.11 o 
   8   8   1        4.86        9.57      7.97 o 
  -7   9   1       15.15       10.92      7.98 o 
  -7   9   1       13.52       14.02      8.48 o 
  -6   9   1        0.05        4.06      5.83 o 
  -6   9   1        0.06        0.00      5.24 o 
  -5   9   1       86.26       95.54     14.18 o 
  -5   9   1       96.61      111.41     15.26 o 
  -4   9   1       74.50       91.48     13.25 o 
  -4   9   1       66.52       73.13     11.58 o 
  -3   9   1        9.66       10.60      5.69 o 
  -3   9   1       10.82       10.43      5.48 o 
  -2   9   1        9.54        5.48      4.44 o 
  -2   9   1       10.69       22.29     10.14 o 
  -1   9   1        0.55        3.78      4.29 o 
  -1   9   1        0.49        3.94      5.95 o 
   0   9   1      168.83      161.39     10.52 o 
   0   9   1      189.08      189.84     14.38 o 
   1   9   1       49.11       38.89      8.06 o 
   1   9   1       55.01       61.83      7.80 o 
   2   9   1        0.80        2.04      4.25 o 
   2   9   1        0.72        7.05      4.92 o 
   3   9   1        0.74        7.02      5.60 o 
   3   9   1        0.66        0.00      3.88 o 
   4   9   1        3.93        1.38      4.71 o 
   4   9   1        4.40        0.89      4.52 o 
   5   9   1        5.66        2.02      4.71 o 
   5   9   1        5.05        3.68      5.54 o 
   6   9   1        6.90        4.26      6.36 o 
   6   9   1        7.73        6.94      6.78 o 
   7   9   1        0.18        4.89      6.46 o 
   7   9   1        0.16        3.77      7.11 o 
  -5  10   1       26.77       29.65     10.01 o 
  -5  10   1       23.90       30.41     10.49 o 
  -4  10   1        0.82        0.00      4.60 o 
  -4  10   1        0.73        3.04      5.72 o 
  -3  10   1        2.21        0.00      3.94 o 
  -3  10   1        2.47        3.62      6.14 o 
  -2  10   1       47.72       30.05      7.78 o 
  -2  10   1       53.44       63.98     15.81 o 
  -1  10   1        9.32        4.62      5.24 o 
  -1  10   1       10.44       12.11      8.51 o 
   0  10   1       13.92       15.04      8.58 o 
   0  10   1       15.59       19.72     10.35 o 
   1  10   1        1.20        1.34      4.41 o 
   1  10   1        1.07        8.43      7.39 o 
   2  10   1        9.89        4.17      5.03 o 
   2  10   1       11.07        3.16      5.48 o 
   3  10   1        6.70        9.29      6.62 o 
   3  10   1        5.98        2.05      5.86 o 
   4  10   1       13.57       12.41      7.26 o 
   4  10   1       12.11        9.73      7.02 o 
   5  10   1       15.29       11.55      8.99 o 
   5  10   1       13.65       11.02      7.17 o 
  -2  11   1       25.40       29.22      8.61 o 
  -2  11   1       28.45       48.84     11.78 o 
  -1  11   1       13.39       10.83     10.82 o 
  -1  11   1       11.96        5.88      7.36 o 
   0  11   1        2.61        0.00      6.30 o 
   1  11   1        8.39       12.10      9.03 o 
   2  11   1        0.37        3.32      8.13 o 
   2  11   1        0.42        2.76      6.17 o 
 -12   0   2       13.21       15.08     10.86 o 
 -12   0   2       11.79        9.32     10.85 o 
 -10   0   2       16.70       14.53      9.25 o 
 -10   0   2       14.91       10.95      8.49 o 
  -8   0   2        5.78        7.66      3.13 o 
  -8   0   2        6.48        7.61      3.11 o 
  -6   0   2      102.83       98.50      6.01 o 
  -6   0   2      115.17      129.50      6.93 o 
  -4   0   2       92.46       86.42      4.61 o 
  -4   0   2       82.56       78.46      5.70 o 
  -2   0   2     3234.55     2947.13     23.99 o 
  -2   0   2     2888.06     2769.53     23.84 o 
   0   0   2      224.08      174.73      4.52 o 
   0   0   2      200.08      174.28      4.53 o 
   2   0   2       52.99       50.89      4.35 o 
   2   0   2       59.35       53.26      4.26 o 
   4   0   2      135.62      125.63      6.05 o 
   4   0   2      121.10      119.88      6.03 o 
   6   0   2      334.25      360.05     12.15 o 
   6   0   2      298.44      305.77     11.33 o 
   8   0   2       52.20       40.09      6.33 o 
   8   0   2       58.47       65.82      7.42 o 
  10   0   2       48.18       37.45      9.90 o 
  10   0   2       43.02       35.69      7.26 o 
 -12   1   2        0.63        0.00      5.00 o 
 -12   1   2        0.70        0.00      6.37 o 
 -11   1   2        0.14        0.36      5.02 o 
 -11   1   2        0.16        1.38      5.28 o 
 -10   1   2        9.49       10.03      4.23 o 
 -10   1   2        8.47       10.49      4.92 o 
  -9   1   2        0.05        0.00      2.76 o 
  -9   1   2        0.05        0.42      2.68 o 
  -8   1   2        0.18        0.36      1.95 o 
  -8   1   2        0.20        0.00      1.73 o 
  -7   1   2       69.21       61.08      3.84 o 
  -7   1   2       77.52       92.85      4.83 o 
  -6   1   2        1.37        4.73      1.45 o 
  -6   1   2        1.53        2.50      1.19 o 
  -5   1   2       18.87       16.30      1.93 o 
  -5   1   2       21.14       25.50      3.21 o 
  -4   1   2       82.66       90.34      3.32 o 
  -4   1   2       73.80       77.39      3.48 o 
  -3   1   2        0.11        1.06      0.73 o 
  -3   1   2        0.10        0.92      0.70 o 
  -2   1   2       72.45       70.40      2.59 o 
  -2   1   2       81.14       75.95      4.02 o 
  -1   1   2     2514.57     2324.83     18.25 o 
  -1   1   2     2245.20     2409.22     18.56 o 
   0   1   2      350.58      326.38      5.37 o 
   0   1   2      392.64      356.92      5.65 o 
   0   1   2      743.23      649.33     15.59 o 
   1   1   2      513.67      505.39      8.41 o 
   1   1   2      575.30      545.68      8.74 o 
   2   1   2      441.77      394.50      6.02 o 
   2   1   2      394.45      355.16      6.03 o 
   3   1   2      626.74      601.42      9.31 o 
   3   1   2      559.60      582.69      9.52 o 
   4   1   2      144.51      151.68      5.23 o 
   4   1   2      161.84      170.79      4.93 o 
   5   1   2        1.18        0.89      1.09 o 
   5   1   2        1.32        0.92      1.03 o 
   6   1   2       22.40       25.42      2.97 o 
   6   1   2       20.00       18.41      2.63 o 
   7   1   2      140.24      139.80      6.21 o 
   7   1   2      157.06      158.78      6.43 o 
   8   1   2        5.18        4.12      2.43 o 
   8   1   2        4.62        2.12      2.53 o 
   9   1   2       25.41       32.53      5.32 o 
   9   1   2       22.69       14.43      3.80 o 
  10   1   2        0.14        0.00      3.39 o 
  10   1   2        0.16        3.27      3.36 o 
  11   1   2       19.46       17.06      8.48 o 
  11   1   2       21.80       23.79      9.50 o 
 -11   2   2        8.83        3.10      3.97 o 
 -11   2   2        9.88        4.48      7.33 o 
 -10   2   2       35.75       39.97      6.46 o 
 -10   2   2       31.92       23.78      6.22 o 
  -9   2   2       13.87       15.12      4.07 o 
  -9   2   2       15.54       14.03      4.04 o 
  -8   2   2        7.97       10.35      3.45 o 
  -8   2   2        7.12        5.93      3.10 o 
  -7   2   2      158.73      171.70      8.15 o 
  -7   2   2      141.72      144.91      7.61 o 
  -6   2   2       68.88       81.77      4.10 o 
  -6   2   2       61.50       53.92      4.04 o 
  -5   2   2      123.31      119.26      4.23 o 
  -5   2   2      110.10      112.30      4.83 o 
  -4   2   2       76.61       74.32      3.56 o 
  -4   2   2       68.41       65.38      3.42 o 
  -3   2   2       42.12       44.91      2.71 o 
  -3   2   2       47.18       48.68      2.71 o 
  -2   2   2      355.27      364.53      9.03 o 
  -2   2   2      317.21      363.59      8.98 o 
  -1   2   2      575.39      515.78      5.71 o 
  -1   2   2      513.75      495.48      7.02 o 
   0   2   2      123.69      118.57      4.12 o 
   0   2   2      110.44      111.98      3.23 o 
   1   2   2       15.50       15.18      2.18 o 
   1   2   2       13.84       13.12      1.98 o 
   2   2   2      926.07      858.70     13.81 o 
   2   2   2     1037.18      998.77     14.88 o 
   3   2   2      444.97      428.75      7.82 o 
   3   2   2      397.30      389.57      7.66 o 
   4   2   2      232.72      223.56      6.83 o 
   4   2   2      260.64      251.78      7.02 o 
   5   2   2       61.30       67.00      4.13 o 
   5   2   2       54.73       58.00      4.38 o 
   6   2   2       25.86       22.37      3.16 o 
   6   2   2       28.96       31.11      3.43 o 
   7   2   2        1.13        1.64      1.98 o 
   7   2   2        1.27        2.84      1.80 o 
   8   2   2       33.53       32.56      5.21 o 
   8   2   2       29.94       22.25      4.03 o 
   9   2   2        0.56        0.00      3.29 o 
   9   2   2        0.50        0.77      3.40 o 
  10   2   2        9.70        7.18      5.32 o 
  10   2   2        8.66        9.06      7.02 o 
  11   2   2        7.32        2.95      6.59 o 
  11   2   2        8.20        6.49      7.94 o 
 -11   3   2        2.47        0.47      4.84 o 
 -11   3   2        2.21        1.47      6.44 o 
 -10   3   2       11.05        8.41      4.20 o 
 -10   3   2       12.37       10.66      5.09 o 
  -9   3   2       33.14       29.29      5.41 o 
  -9   3   2       37.12       36.32      5.88 o 
  -8   3   2       23.50       31.28      5.10 o 
  -8   3   2       20.99       16.54      4.06 o 
  -7   3   2        5.63        6.18      2.81 o 
  -7   3   2        5.02        3.26      2.46 o 
  -6   3   2       20.31       31.95      4.36 o 
  -6   3   2       18.13       22.83      3.75 o 
  -5   3   2      559.44      572.58     10.66 o 
  -5   3   2      499.51      498.65      9.98 o 
  -4   3   2        7.87        6.49      1.47 o 
  -4   3   2        8.82       10.40      1.70 o 
  -3   3   2      170.28      169.33      5.23 o 
  -3   3   2      190.71      182.73      5.49 o 
  -2   3   2      359.87      376.53      7.22 o 
  -2   3   2      403.05      387.46      7.36 o 
  -1   3   2       14.62       14.60      1.79 o 
  -1   3   2       16.37       15.00      1.82 o 
   0   3   2      767.83      793.67     12.13 o 
   0   3   2      859.95      831.27     12.45 o 
   1   3   2      827.51      816.02     13.55 o 
   1   3   2      926.79      894.90     14.13 o 
   2   3   2     1151.54     1132.04     12.50 o 
   2   3   2     1028.19     1075.86     12.07 o 
   3   3   2        0.04        0.00      1.15 o 
   3   3   2        0.03        0.79      1.12 o 
   4   3   2       83.08       83.26      4.52 o 
   4   3   2       74.18       77.34      4.48 o 
   5   3   2        0.72        1.93      1.35 o 
   5   3   2        0.64        2.40      1.57 o 
   6   3   2       17.82       22.32      4.58 o 
   6   3   2       15.91       12.99      2.97 o 
   7   3   2        3.84        5.12      3.29 o 
   7   3   2        3.43        3.82      3.29 o 
   8   3   2        7.24        6.73      3.56 o 
   8   3   2        8.10        6.85      3.88 o 
   9   3   2        3.25        0.00      5.32 o 
   9   3   2        3.63        4.58      5.69 o 
  10   3   2        0.23        0.65      5.76 o 
  10   3   2        0.26        1.99      6.18 o 
  11   3   2       26.12       24.96      9.42 o 
  11   3   2       29.25       43.57     11.40 o 
 -11   4   2        0.46        1.64      4.99 o 
 -11   4   2        0.41        0.00      4.78 o 
 -10   4   2        0.50        3.45      4.77 o 
 -10   4   2        0.45        0.70      4.07 o 
  -9   4   2        5.47        4.78      4.22 o 
  -9   4   2        6.13        6.09      4.35 o 
  -8   4   2       14.89       18.16      4.64 o 
  -8   4   2       13.29        9.86      3.69 o 
  -7   4   2       15.48       13.12      3.49 o 
  -7   4   2       17.34       18.72      4.29 o 
  -6   4   2      239.92      226.52      9.83 o 
  -6   4   2      268.70      279.49     10.85 o 
  -5   4   2      105.21      102.76      6.53 o 
  -5   4   2      117.83      133.41      7.19 o 
  -4   4   2      177.29      181.41      6.13 o 
  -4   4   2      198.57      199.45      6.81 o 
  -3   4   2        6.26        9.60      1.96 o 
  -3   4   2        5.59        7.71      1.75 o 
  -2   4   2        9.33        5.21      1.48 o 
  -2   4   2        8.33        6.82      1.79 o 
  -1   4   2        4.09        1.69      0.97 o 
  -1   4   2        3.65        1.48      1.35 o 
   0   4   2      364.12      342.21      9.26 o 
   1   4   2      186.58      197.34      7.64 o 
   1   4   2      166.59      180.81      7.35 o 
   2   4   2        4.96        5.50      1.57 o 
   2   4   2        5.55        7.20      1.63 o 
   3   4   2      803.50      820.68     12.98 o 
   3   4   2      717.43      773.35     12.68 o 
   4   4   2      517.69      538.94     12.32 o 
   4   4   2      462.24      496.35     10.93 o 
   5   4   2        6.41        8.97      2.86 o 
   5   4   2        5.72        4.19      2.56 o 
   6   4   2        2.50        1.43      2.82 o 
   6   4   2        2.80        4.39      3.02 o 
   7   4   2        4.15        3.04      3.50 o 
   7   4   2        4.65        8.74      3.81 o 
   8   4   2        7.02        6.79      4.92 o 
   8   4   2        6.27        1.91      4.39 o 
   9   4   2       22.76       13.73      7.17 o 
   9   4   2       25.49       27.57      8.49 o 
  10   4   2        9.49        4.60      6.81 o 
  10   4   2       10.62        7.63      7.34 o 
  11   4   2        2.87        3.23      7.17 o 
  11   4   2        2.56        0.13      7.11 o 
 -10   5   2        0.89        3.18      5.22 o 
 -10   5   2        0.99        2.21      4.39 o 
  -9   5   2        0.28        0.00      3.58 o 
  -9   5   2        0.32        2.08      4.14 o 
  -8   5   2       85.47       87.15     10.07 o 
  -8   5   2       95.72      107.91     11.23 o 
  -7   5   2       22.93       20.19      4.61 o 
  -7   5   2       25.68       25.25      6.21 o 
  -6   5   2      210.80      216.67     10.27 o 
  -6   5   2      188.22      195.04      9.81 o 
  -5   5   2       20.83       19.68      3.91 o 
  -5   5   2       23.32       24.68      4.25 o 
  -4   5   2       10.60        9.19      2.98 o 
  -4   5   2        9.46        9.69      3.13 o 
  -3   5   2      181.91      193.50      7.80 o 
  -3   5   2      203.74      200.35      7.90 o 
  -2   5   2      451.34      484.86     12.02 o 
  -2   5   2      505.48      506.85     12.46 o 
  -1   5   2      101.96       94.57      5.63 o 
  -1   5   2       91.04       90.73      7.35 o 
   0   5   2      139.41      135.47      6.68 o 
   0   5   2      156.13      146.88      8.72 o 
   1   5   2        0.06        1.72      1.53 o 
   1   5   2        0.05        2.81      1.82 o 
   2   5   2      246.41      240.67      7.63 o 
   2   5   2      275.97      273.12      8.20 o 
   3   5   2       74.69       72.98      4.77 o 
   3   5   2       83.65       79.47      4.86 o 
   4   5   2       46.74       55.17      6.08 o 
   4   5   2       41.73       34.91      4.97 o 
   5   5   2       65.58       81.31      7.55 o 
   5   5   2       58.56       59.16      6.69 o 
   6   5   2      107.08      123.29      9.35 o 
   6   5   2       95.61       97.06      8.70 o 
   7   5   2       11.96       12.65      6.02 o 
   7   5   2       13.39       15.28      6.47 o 
   8   5   2       73.91       50.95     10.31 o 
   8   5   2       82.78       95.95     13.63 o 
   9   5   2        0.06        1.82      5.18 o 
   9   5   2        0.07        0.63      5.74 o 
  10   5   2        4.17        1.31      6.38 o 
  10   5   2        3.72        4.51      7.08 o 
 -10   6   2        0.93        4.06      6.53 o 
 -10   6   2        1.05        0.19      6.56 o 
  -9   6   2        0.28        2.47      6.18 o 
  -9   6   2        0.31        0.76      5.67 o 
  -8   6   2        4.77        6.15      6.43 o 
  -8   6   2        5.34       14.53      7.71 o 
  -7   6   2       49.03       53.00     10.60 o 
  -7   6   2       54.92       53.42     10.38 o 
  -6   6   2       10.15        4.94      5.21 o 
  -6   6   2       11.36       17.95      7.30 o 
  -5   6   2      251.00      262.75     12.84 o 
  -5   6   2      281.11      283.84     13.30 o 
  -4   6   2       14.20       15.42      3.94 o 
  -4   6   2       15.90       16.88      5.28 o 
  -3   6   2        2.36        1.06      2.62 o 
  -3   6   2        2.64        3.55      3.01 o 
  -2   6   2        4.65        3.72      2.08 o 
  -2   6   2        5.21        2.82      1.67 o 
  -1   6   2        2.02        1.37      1.82 o 
  -1   6   2        2.27        0.35      1.85 o 
   0   6   2        0.18        0.96      1.80 o 
   0   6   2        0.16        1.11      1.53 o 
   1   6   2       66.98       66.71      5.98 o 
   1   6   2       59.81       54.48      5.45 o 
   2   6   2      149.18      156.89      6.85 o 
   2   6   2      167.08      167.82      7.22 o 
   3   6   2      124.97      123.51      8.10 o 
   3   6   2      111.58      117.31      8.16 o 
   4   6   2       68.56       82.91      7.75 o 
   4   6   2       76.78       88.68      8.04 o 
   5   6   2      181.97      195.63     11.29 o 
   5   6   2      203.80      221.08     11.85 o 
   6   6   2        0.71        3.97      4.45 o 
   6   6   2        0.79        0.13      3.74 o 
   7   6   2        0.00        0.58      4.00 o 
   7   6   2        0.00        1.06      4.62 o 
   8   6   2       24.99       21.31      7.71 o 
   8   6   2       27.99       19.74      8.48 o 
   9   6   2        3.23        8.14      7.59 o 
   9   6   2        2.88        4.09      6.40 o 
  10   6   2        0.09        0.00      6.79 o 
  10   6   2        0.10        4.60      6.98 o 
  -9   7   2       24.51       39.22     11.75 o 
  -9   7   2       21.89       20.77      9.41 o 
  -8   7   2        0.95        3.94      5.53 o 
  -8   7   2        0.85        1.66      5.96 o 
  -7   7   2        6.42        3.78      5.80 o 
  -7   7   2        7.18       10.19      6.25 o 
  -6   7   2       38.52       51.84     10.94 o 
  -6   7   2       34.39       22.27      7.62 o 
  -5   7   2      126.58      156.32     15.23 o 
  -5   7   2      113.02      117.43     13.14 o 
  -4   7   2      131.31      145.04     11.92 o 
  -4   7   2      117.24      128.97      9.78 o 
  -3   7   2       23.72       21.38      5.70 o 
  -3   7   2       21.18       22.73      5.83 o 
  -2   7   2       52.03       61.37      7.93 o 
  -2   7   2       58.27       64.84      8.23 o 
  -1   7   2       43.43       38.65      4.20 o 
  -1   7   2       48.64       44.07      5.38 o 
   0   7   2      332.65      332.56     12.26 o 
   0   7   2      372.56      382.91     16.35 o 
   1   7   2       25.77       22.35      4.26 o 
   1   7   2       28.86       33.13      4.96 o 
   2   7   2        0.40        3.53      2.50 o 
   2   7   2        0.45        1.48      2.28 o 
   3   7   2      228.33      239.44     11.95 o 
   3   7   2      255.72      244.91     11.99 o 
   4   7   2       52.87       64.17      7.52 o 
   4   7   2       47.21       34.19      7.91 o 
   5   7   2       57.33       49.31      9.72 o 
   5   7   2       64.20       84.49     11.84 o 
   6   7   2       71.37       82.62     12.52 o 
   6   7   2       63.72       75.61     11.78 o 
   7   7   2        0.79        3.49      5.32 o 
   7   7   2        0.71        3.04      5.45 o 
   8   7   2        6.45        6.31      6.04 o 
   8   7   2        7.23        9.16      6.53 o 
   9   7   2        2.27        2.46      6.34 o 
   9   7   2        2.54        0.00      6.53 o 
  -8   8   2        2.25        8.48      8.83 o 
  -8   8   2        2.00        1.41      6.75 o 
  -7   8   2       26.10       27.59      8.90 o 
  -7   8   2       29.23       43.34     11.49 o 
  -6   8   2       48.95       53.83     11.72 o 
  -6   8   2       54.82       67.69     12.73 o 
  -5   8   2        3.20        5.29      5.31 o 
  -5   8   2        2.85        4.29      4.17 o 
  -4   8   2       51.11       57.57     10.66 o 
  -4   8   2       45.63       43.42      8.94 o 
  -3   8   2       90.56       92.28     10.75 o 
  -3   8   2       80.86      100.92     10.76 o 
  -2   8   2       30.09       22.70      6.31 o 
  -2   8   2       26.87       20.04      6.08 o 
  -1   8   2       17.54       15.42      5.40 o 
  -1   8   2       15.66       15.98      4.39 o 
   0   8   2      252.70      263.61     10.39 o 
   0   8   2      283.02      301.49     12.98 o 
   1   8   2       55.84       60.35      7.00 o 
   1   8   2       49.86       50.24      6.46 o 
   2   8   2        3.44        2.95      2.92 o 
   2   8   2        3.86        3.88      3.27 o 
   3   8   2        8.62       10.65      4.58 o 
   3   8   2        7.70        9.31      5.03 o 
   4   8   2       90.14      112.23     13.73 o 
   4   8   2       80.48       84.42     11.68 o 
   5   8   2       18.98       27.69      8.62 o 
   5   8   2       16.95        9.71      5.95 o 
   6   8   2       15.93       15.59      7.34 o 
   6   8   2       17.84       23.24      8.86 o 
   7   8   2       12.55       25.07      8.94 o 
   7   8   2       11.21       13.26      7.62 o 
   8   8   2        5.17        9.98      6.97 o 
   8   8   2        4.61        4.73      6.83 o 
  -7   9   2        2.40       12.03      7.47 o 
  -7   9   2        2.15       11.47      8.20 o 
  -6   9   2        1.51        3.45      6.27 o 
  -6   9   2        1.35        8.09      5.66 o 
  -5   9   2       63.51       87.91     14.30 o 
  -5   9   2       56.71       87.56     14.27 o 
  -4   9   2       89.79      111.13     13.63 o 
  -4   9   2      100.57      114.70     14.85 o 
  -3   9   2        0.24        0.00      6.17 o 
  -3   9   2        0.21        3.75      4.55 o 
  -2   9   2      110.79       95.63     11.40 o 
  -2   9   2       98.92       98.28     16.68 o 
  -1   9   2      121.54      143.06     13.31 o 
  -1   9   2      108.52      114.19     11.96 o 
   0   9   2        1.38        4.62      4.22 o 
   0   9   2        1.23        1.64      3.11 o 
   1   9   2        0.86        1.29      3.11 o 
   1   9   2        0.77        0.49      3.37 o 
   2   9   2       11.10        9.54      4.78 o 
   2   9   2       12.44       22.76      7.40 o 
   3   9   2        4.05        1.03      4.07 o 
   3   9   2        4.53        4.54      5.22 o 
   4   9   2       85.59       72.60     11.69 o 
   4   9   2       95.85      118.22     14.76 o 
   5   9   2       70.92       89.41     13.73 o 
   5   9   2       63.32       63.90     11.87 o 
   6   9   2        6.03       12.99      7.68 o 
   6   9   2        5.38        5.83      6.99 o 
   7   9   2        0.12        0.00      6.08 o 
   7   9   2        0.10        1.21      6.11 o 
  -5  10   2       15.65       21.90      9.44 o 
  -5  10   2       17.52       32.37     10.44 o 
  -4  10   2       18.10       12.23      7.04 o 
  -4  10   2       20.27       27.36      9.61 o 
  -3  10   2       14.08       17.89      9.32 o 
  -3  10   2       12.57       16.11      7.07 o 
  -2  10   2       38.99       36.94     12.81 o 
  -2  10   2       43.67       44.74     14.05 o 
  -1  10   2        2.57        2.75      4.84 o 
  -1  10   2        2.30       11.33      8.57 o 
   0  10   2        2.74        1.98      4.81 o 
   0  10   2        3.06        6.95      5.32 o 
   1  10   2       10.71       11.18      8.39 o 
   2  10   2        1.34        0.00      5.08 o 
   2  10   2        1.50        4.84      5.69 o 
   3  10   2        3.83       10.11      6.38 o 
   3  10   2        3.42        1.24      5.64 o 
   4  10   2        8.65        1.16      6.12 o 
   4  10   2        7.72        4.94      6.20 o 
   5  10   2        3.63        8.39      6.44 o 
   5  10   2        4.06        3.68      6.68 o 
  -2  11   2       27.50       26.50     13.67 o 
  -2  11   2       24.55       22.91      8.81 o 
  -1  11   2        6.17        9.58      9.76 o 
   0  11   2       21.62       38.99     12.58 o 
   2  11   2        2.82        4.89      7.71 o 
 -11   0   3        7.77        6.30      8.26 o 
 -11   0   3        6.93        2.46      7.39 o 
  -9   0   3      238.35      266.81     16.10 o 
  -9   0   3      266.95      255.48     22.84 o 
  -7   0   3       39.73       29.70      4.29 o 
  -7   0   3       44.50       56.64      5.59 o 
  -5   0   3      915.92      904.95     19.83 o 
  -5   0   3     1025.81      960.87     15.98 o 
  -3   0   3      291.36      255.24      8.48 o 
  -3   0   3      326.32      272.85      8.72 o 
  -1   0   3        6.10        9.86      2.33 o 
  -1   0   3        5.45        5.80      2.01 o 
  -1   0   3       11.55       15.45      4.29 o 
   1   0   3      185.16      174.43      9.37 o 
   1   0   3      207.37      160.86      8.97 o 
   3   0   3     1321.47     1280.14     23.12 o 
   3   0   3     1179.91     1141.79     21.61 o 
   5   0   3       14.84       16.04      3.33 o 
   5   0   3       16.62       21.83      3.59 o 
   7   0   3       93.05      103.58      8.00 o 
   7   0   3       83.09       74.07      7.07 o 
   9   0   3      170.38      164.68     11.90 o 
   9   0   3      190.82      201.53     16.20 o 
  11   0   3        6.93       12.27      7.74 o 
  11   0   3        6.19        0.00      9.80 o 
 -11   1   3        4.91        6.56      5.32 o 
 -11   1   3        5.50        5.40      5.96 o 
 -10   1   3        8.07        9.07      4.78 o 
 -10   1   3        9.04       10.98      5.96 o 
  -9   1   3       11.65       16.29      4.30 o 
  -9   1   3       10.40        5.70      4.22 o 
  -8   1   3       47.06       51.21      5.53 o 
  -8   1   3       42.02       28.59      4.36 o 
  -7   1   3        4.92        6.24      1.93 o 
  -7   1   3        5.51        3.50      1.24 o 
  -6   1   3        1.58        1.12      1.13 o 
  -6   1   3        1.76        1.98      1.18 o 
  -5   1   3      106.58      112.52      4.06 o 
  -5   1   3       95.16       95.63      4.26 o 
  -4   1   3       31.55       29.95      2.12 o 
  -4   1   3       28.17       23.18      1.85 o 
  -3   1   3        8.51       10.51      1.22 o 
  -3   1   3        9.53       12.52      1.32 o 
  -2   1   3      882.04      792.02     12.61 o 
  -2   1   3     1669.59     1447.79     16.82 o 
  -2   1   3      787.55      766.66     12.48 o 
  -1   1   3      117.91      109.41      3.25 o 
  -1   1   3      105.28      104.66      3.51 o 
   0   1   3      383.64      386.38      8.46 o 
   0   1   3      429.67      391.60      8.58 o 
   0   1   3      813.32      780.41     12.72 o 
   1   1   3      173.76      172.46      5.70 o 
   1   1   3      155.14      160.83      5.48 o 
   2   1   3       51.82       57.18      4.13 o 
   2   1   3       46.26       47.70      3.81 o 
   3   1   3       78.26       86.34      5.27 o 
   3   1   3       87.65       91.06      5.34 o 
   4   1   3      764.34      771.85     12.88 o 
   4   1   3      856.04      843.43     12.99 o 
   5   1   3      486.67      518.70     11.81 o 
   5   1   3      545.05      590.02     11.05 o 
   6   1   3      125.23      120.33      6.59 o 
   6   1   3      140.25      142.37      5.67 o 
   7   1   3       10.32       13.96      2.78 o 
   7   1   3        9.21       12.52      2.65 o 
   8   1   3      211.15      196.36      8.91 o 
   8   1   3      236.49      236.33      9.85 o 
   9   1   3       46.94       51.75      6.15 o 
   9   1   3       41.92       25.95      6.59 o 
  10   1   3        2.55        2.70      3.66 o 
  10   1   3        2.28        3.16      5.35 o 
  11   1   3        0.75        1.11      5.54 o 
  11   1   3        0.84        0.00      6.46 o 
 -11   2   3        0.69        0.52      4.35 o 
 -11   2   3        0.77        3.17      8.19 o 
 -10   2   3       32.87       40.17      6.43 o 
 -10   2   3       29.35       30.86      6.76 o 
  -9   2   3       28.74       26.80      5.05 o 
  -9   2   3       32.19       36.05      5.76 o 
  -8   2   3       13.81       12.41      3.64 o 
  -8   2   3       12.33        5.96      2.91 o 
  -7   2   3      117.03      119.31      7.03 o 
  -7   2   3      104.50       98.84      6.55 o 
  -6   2   3        0.25        0.60      1.08 o 
  -6   2   3        0.22        2.76      1.40 o 
  -5   2   3       64.12       71.82      3.35 o 
  -5   2   3       57.25       53.40      3.58 o 
  -4   2   3      498.85      468.27      8.20 o 
  -4   2   3      445.41      436.97      8.37 o 
  -3   2   3      175.03      161.80      6.93 o 
  -3   2   3      156.28      155.77      6.84 o 
  -2   2   3      746.12      676.43     12.80 o 
  -2   2   3      666.19      677.89     12.76 o 
  -1   2   3      894.64      894.14     10.01 o 
  -1   2   3     1001.97      950.99      8.13 o 
   0   2   3     1109.06     1090.97     10.35 o 
   0   2   3     1242.12     1165.33     11.93 o 
   1   2   3      892.87      916.38     13.53 o 
   1   2   3      999.99      975.84     14.00 o 
   2   2   3     4227.62     4333.51     33.54 o 
   2   2   3     3774.75     3950.15     31.65 o 
   3   2   3      875.19      905.01     16.60 o 
   3   2   3      781.44      829.59     10.64 o 
   4   2   3      382.59      380.51      8.77 o 
   4   2   3      428.49      418.13      8.63 o 
   5   2   3      467.98      480.45     10.76 o 
   5   2   3      417.85      439.46     10.62 o 
   6   2   3       99.59       96.66      6.11 o 
   6   2   3      111.54      122.77      6.39 o 
   7   2   3        0.74        4.30      3.17 o 
   7   2   3        0.66        2.47      2.25 o 
   8   2   3       90.25       82.45      8.90 o 
   8   2   3      101.08      114.39     10.07 o 
   9   2   3        0.85        0.00      3.20 o 
   9   2   3        0.75        3.46      4.28 o 
  10   2   3        0.43        2.60      4.58 o 
  10   2   3        0.48        0.39      5.13 o 
  11   2   3        0.01        5.67      6.59 o 
  11   2   3        0.00        0.00      6.75 o 
 -11   3   3        0.01        0.00      3.78 o 
 -11   3   3        0.01        0.00      5.57 o 
 -10   3   3        0.01        0.07      3.04 o 
 -10   3   3        0.01        0.92      3.93 o 
  -9   3   3       19.04       14.50      4.19 o 
  -9   3   3       21.32       23.85      5.32 o 
  -8   3   3       17.34       19.62      4.44 o 
  -8   3   3       15.49       14.73      3.97 o 
  -7   3   3      111.33      117.27      7.57 o 
  -7   3   3       99.40       96.38      7.26 o 
  -6   3   3      155.88      165.07      7.93 o 
  -6   3   3      139.18      134.51      7.28 o 
  -5   3   3      476.26      479.71     12.58 o 
  -5   3   3      533.40      539.95     13.21 o 
  -4   3   3      107.32      108.62      6.81 o 
  -4   3   3      120.19      129.54      7.30 o 
  -3   3   3       10.81        9.69      2.49 o 
  -3   3   3       12.11       14.69      2.92 o 
  -2   3   3      309.45      302.49      6.30 o 
  -2   3   3      346.57      333.74      9.85 o 
  -1   3   3        1.87        1.83      0.81 o 
  -1   3   3        2.09        1.76      0.86 o 
   0   3   3     1291.13     1320.71     15.80 o 
   0   3   3     1446.04     1411.32     16.48 o 
   1   3   3      529.46      533.32     11.33 o 
   1   3   3      592.99      565.63     11.61 o 
   2   3   3      140.07      140.05      6.59 o 
   2   3   3      125.07      124.09      6.27 o 
   3   3   3      456.54      463.99     12.60 o 
   3   3   3      407.63      447.14     12.43 o 
   4   3   3      567.89      596.92     10.08 o 
   4   3   3      507.06      525.63     10.00 o 
   5   3   3      108.79      112.38      5.59 o 
   5   3   3      121.85      122.35      7.80 o 
   6   3   3      139.18      146.36      9.43 o 
   6   3   3      124.27      126.35      8.80 o 
   7   3   3        5.46        3.82      3.62 o 
   7   3   3        6.11        4.01      3.20 o 
   8   3   3       25.29       25.52      6.25 o 
   8   3   3       22.58       15.11      5.18 o 
   9   3   3       18.35        8.13      5.12 o 
   9   3   3       20.55       12.25      6.52 o 
  10   3   3        6.16        2.43      6.81 o 
  10   3   3        6.89       13.95      7.62 o 
  11   3   3       10.93        2.57      7.07 o 
  11   3   3       12.25        9.32      7.90 o 
 -11   4   3        0.01        2.31      6.57 o 
 -11   4   3        0.02        2.79      5.10 o 
 -10   4   3        2.09        3.87      4.64 o 
 -10   4   3        1.86        0.51      4.23 o 
  -9   4   3        3.69        3.65      3.30 o 
  -9   4   3        4.13        2.53      4.22 o 
  -8   4   3        4.02        4.17      3.04 o 
  -8   4   3        3.59        1.60      3.04 o 
  -7   4   3       55.95       64.22      6.60 o 
  -7   4   3       49.96       42.82      5.64 o 
  -6   4   3       37.49       43.10      5.32 o 
  -6   4   3       33.48       26.83      4.41 o 
  -5   4   3       10.52        8.94      2.50 o 
  -5   4   3       11.78       12.67      3.02 o 
  -4   4   3        0.60        2.56      2.08 o 
  -4   4   3        0.67        1.51      1.79 o 
  -3   4   3      709.50      706.22     16.48 o 
  -3   4   3      633.50      701.99     16.37 o 
  -2   4   3      267.06      284.23      5.74 o 
  -2   4   3      299.10      306.14     10.28 o 
  -1   4   3      160.88      167.79      5.40 o 
  -1   4   3      180.18      180.53      5.65 o 
   0   4   3      537.09      538.93     11.50 o 
   0   4   3      601.53      604.32     12.22 o 
   1   4   3      862.30      895.99     16.13 o 
   1   4   3      965.76      976.22     16.74 o 
   2   4   3      141.14      149.81      5.01 o 
   2   4   3      158.08      159.72      5.46 o 
   3   4   3     1282.96     1290.45     15.07 o 
   3   4   3     1145.52     1206.97     21.54 o 
   4   4   3      315.43      336.97     12.51 o 
   4   4   3      353.28      358.63     12.61 o 
   5   4   3        0.80        0.83      2.18 o 
   5   4   3        0.89        0.12      1.98 o 
   6   4   3       27.34       17.89      4.45 o 
   6   4   3       24.41       18.14      4.65 o 
   7   4   3        0.04        2.02      3.16 o 
   7   4   3        0.03        3.77      3.20 o 
   8   4   3        3.67        2.57      4.19 o 
   8   4   3        4.11        3.93      5.09 o 
   9   4   3        3.36        0.92      5.61 o 
   9   4   3        3.76        1.79      5.73 o 
  10   4   3       14.26       17.13      8.33 o 
  10   4   3       15.97       26.56      9.64 o 
  11   4   3        1.75        9.83      8.32 o 
  11   4   3        1.96        9.64      8.54 o 
 -10   5   3        2.22        0.00      4.54 o 
 -10   5   3        1.98        2.73      5.03 o 
  -9   5   3        0.97        0.92      4.19 o 
  -9   5   3        0.87        3.17      4.10 o 
  -8   5   3       14.92       14.82      4.48 o 
  -8   5   3       16.71       18.47      6.21 o 
  -7   5   3      130.24      131.52      9.12 o 
  -7   5   3      145.87      159.53      9.70 o 
  -6   5   3       26.61       34.09      5.31 o 
  -6   5   3       23.76       20.59      4.36 o 
  -5   5   3        0.64        1.66      2.11 o 
  -5   5   3        0.72        1.88      2.22 o 
  -4   5   3       90.63       92.79      7.36 o 
  -4   5   3      101.50      102.22      7.80 o 
  -3   5   3        0.42        0.00      1.45 o 
  -3   5   3        0.38        2.12      2.34 o 
  -2   5   3      408.53      384.48     10.55 o 
  -2   5   3      364.77      367.04      8.26 o 
  -1   5   3      139.19      138.46      5.60 o 
  -1   5   3      155.89      157.15      6.01 o 
   0   5   3      190.45      193.77      7.86 o 
   0   5   3      213.30      206.03      8.17 o 
   1   5   3      216.14      218.71      8.89 o 
   1   5   3      192.99      191.54      8.31 o 
   2   5   3       91.54       90.81      5.02 o 
   2   5   3       81.74       87.36      4.66 o 
   3   5   3     1102.27     1141.61     22.56 o 
   3   5   3      984.19      990.00     20.93 o 
   4   5   3       58.85       64.64      6.68 o 
   4   5   3       52.55       53.77      6.17 o 
   5   5   3       24.17       21.86      4.61 o 
   5   5   3       21.58       18.47      4.39 o 
   6   5   3       27.86       28.71      5.70 o 
   6   5   3       24.88       19.17      5.00 o 
   7   5   3       17.81       17.18      7.16 o 
   7   5   3       15.90        8.46      5.64 o 
   8   5   3       15.17       12.14      6.56 o 
   8   5   3       16.99       34.63      9.96 o 
   9   5   3        2.04        0.99      6.06 o 
   9   5   3        1.82        1.41      5.92 o 
  10   5   3        0.21        0.00      6.83 o 
  10   5   3        0.24        1.21      6.09 o 
 -10   6   3        5.66        6.08      8.41 o 
 -10   6   3        6.34        9.21      6.09 o 
  -9   6   3        4.68        4.67      4.54 o 
  -9   6   3        4.18        0.00      5.88 o 
  -8   6   3        0.71        2.68      4.52 o 
  -8   6   3        0.63        4.58      4.29 o 
  -7   6   3       15.19       14.22      6.68 o 
  -7   6   3       17.01       18.91      5.92 o 
  -6   6   3       29.10       24.20      5.89 o 
  -6   6   3       32.60       43.21      6.36 o 
  -5   6   3       59.00       74.24      7.87 o 
  -5   6   3       66.08       73.67      9.37 o 
  -4   6   3       51.37       57.99      8.06 o 
  -4   6   3       57.53       53.12      7.64 o 
  -3   6   3       68.81       67.15      8.23 o 
  -3   6   3       61.44       56.92      7.65 o 
  -2   6   3       84.85       98.09      9.22 o 
  -2   6   3       75.76       82.50      6.05 o 
  -1   6   3      162.28      146.21      6.52 o 
  -1   6   3      144.89      143.53      7.65 o 
   0   6   3       80.89       77.22      5.96 o 
   0   6   3       90.59       90.37      6.26 o 
   1   6   3        5.86        7.18      2.78 o 
   1   6   3        5.24        3.17      2.23 o 
   2   6   3      214.53      233.04     10.41 o 
   2   6   3      240.27      262.66     11.05 o 
   3   6   3        0.49        1.32      2.24 o 
   3   6   3        0.55        5.12      2.70 o 
   4   6   3      224.60      207.95     11.22 o 
   4   6   3      200.54      201.19     11.10 o 
   5   6   3       77.64       79.02      8.16 o 
   5   6   3       86.96      104.27      9.15 o 
   6   6   3       19.18       20.36      7.17 o 
   6   6   3       17.12       21.83      7.45 o 
   7   6   3        0.64        0.51      4.60 o 
   7   6   3        0.57        2.33      5.05 o 
   8   6   3        0.22        3.32      5.58 o 
   8   6   3        0.25        0.19      5.64 o 
   9   6   3        0.03        0.00      5.58 o 
   9   6   3        0.03        3.10      6.83 o 
  10   6   3        0.33        6.40      7.78 o 
  10   6   3        0.29        6.04      8.00 o 
  -9   7   3        2.94        1.40      6.91 o 
  -9   7   3        2.63        1.00      6.37 o 
  -8   7   3       10.19        3.10      6.65 o 
  -8   7   3       11.41        8.27      6.72 o 
  -7   7   3       25.17       19.90      8.13 o 
  -7   7   3       28.20       34.28      9.69 o 
  -6   7   3      100.30      108.72     14.05 o 
  -6   7   3       89.55       84.46     12.87 o 
  -5   7   3       53.24       49.87      7.39 o 
  -5   7   3       59.62       72.20      8.38 o 
  -4   7   3       13.97       10.65      5.19 o 
  -4   7   3       15.64       11.74      5.12 o 
  -3   7   3        5.38        1.05      3.27 o 
  -3   7   3        4.80        4.92      3.50 o 
  -2   7   3        4.63        4.87      3.75 o 
  -2   7   3        4.14        5.02      3.48 o 
  -1   7   3       58.53       61.88      5.27 o 
  -1   7   3       52.26       57.99      6.01 o 
   0   7   3       29.03       27.81      4.03 o 
   0   7   3       32.51       36.42      4.97 o 
   1   7   3       49.45       49.73      5.80 o 
   1   7   3       44.15       38.34      5.28 o 
   2   7   3      122.59      116.77      8.50 o 
   2   7   3      137.30      137.20      8.96 o 
   3   7   3       78.48       84.85      8.22 o 
   3   7   3       70.07       70.23      7.46 o 
   4   7   3      167.24      181.50     11.16 o 
   4   7   3      149.33      147.04     10.30 o 
   5   7   3      168.47      176.65     15.09 o 
   5   7   3      150.42      134.70     14.04 o 
   6   7   3       13.15       17.55      6.79 o 
   6   7   3       11.74       11.50      5.45 o 
   7   7   3        4.01        4.71      4.96 o 
   7   7   3        4.49        8.39      5.53 o 
   8   7   3        1.95        1.63      6.21 o 
   8   7   3        1.74        2.84      5.67 o 
   9   7   3        9.34        7.87      7.45 o 
   9   7   3       10.46       10.24      7.87 o 
  -8   8   3        0.03        0.00      6.50 o 
  -8   8   3        0.03        1.57      7.15 o 
  -7   8   3        5.08        3.97      7.33 o 
  -7   8   3        5.69       17.36      9.19 o 
  -6   8   3       27.29       19.49      8.68 o 
  -6   8   3       24.37       26.31      9.18 o 
  -5   8   3       14.40       21.67      8.23 o 
  -5   8   3       12.86       17.42      6.62 o 
  -4   8   3        4.78        6.84      4.94 o 
  -4   8   3        4.27        0.49      3.62 o 
  -3   8   3       55.46       46.72      8.10 o 
  -3   8   3       49.52       55.92      8.87 o 
  -2   8   3        8.46       15.92      5.50 o 
  -2   8   3        7.55        2.30      3.68 o 
  -1   8   3        1.61        0.13      3.27 o 
  -1   8   3        1.44        3.40      3.39 o 
   0   8   3        0.06        1.41      2.41 o 
   0   8   3        0.05        0.01      2.36 o 
   1   8   3        0.85        1.09      2.85 o 
   1   8   3        0.76        2.81      2.91 o 
   2   8   3       19.60       17.31      4.96 o 
   2   8   3       21.96       24.48      5.34 o 
   3   8   3       84.52       78.08      8.73 o 
   3   8   3       75.46       80.07      8.36 o 
   4   8   3       20.26       24.93      7.74 o 
   4   8   3       22.69       33.93      8.55 o 
   5   8   3       18.25       17.26      6.97 o 
   5   8   3       20.43       30.24      8.42 o 
   6   8   3       22.67       20.54      8.25 o 
   6   8   3       25.40       22.88      8.42 o 
   7   8   3       62.07       64.30     12.83 o 
   7   8   3       69.52      108.83     15.74 o 
   8   8   3        2.52        4.77      6.53 o 
   8   8   3        2.82        9.18      7.31 o 
  -7   9   3        0.04        1.61      6.51 o 
  -7   9   3        0.04        0.00      6.47 o 
  -6   9   3        0.44        1.76      5.79 o 
  -6   9   3        0.49        0.00      4.94 o 
  -5   9   3       29.46       47.53     11.61 o 
  -5   9   3       26.31       17.93      7.42 o 
  -4   9   3       21.02       18.40     11.15 o 
  -4   9   3       18.77       11.59      5.99 o 
  -3   9   3        6.57        8.58      5.10 o 
  -3   9   3        5.87        4.06      6.65 o 
  -2   9   3        0.39        0.00      4.10 o 
  -2   9   3        0.44        0.07      3.90 o 
  -1   9   3        0.20        0.00      3.21 o 
  -1   9   3        0.23        0.00      3.78 o 
   0   9   3        5.77        3.75      4.23 o 
   0   9   3        5.15        8.54      4.01 o 
   1   9   3       22.05       17.39      5.22 o 
   1   9   3       19.69       25.38      6.75 o 
   2   9   3        0.15        2.36      3.32 o 
   2   9   3        0.13        2.84      3.55 o 
   3   9   3        3.12        2.11      3.97 o 
   3   9   3        2.79        3.01      4.36 o 
   4   9   3        0.76        1.60      4.61 o 
   4   9   3        0.68        3.64      5.26 o 
   5   9   3       40.25       32.00      9.60 o 
   5   9   3       35.93       25.64      8.48 o 
   6   9   3       37.26       45.97     11.72 o 
   6   9   3       33.27       34.69     10.89 o 
   7   9   3        8.64       13.23      8.33 o 
   7   9   3        9.68       14.14      9.07 o 
  -5  10   3        0.07        3.66      5.41 o 
  -5  10   3        0.08        0.00      4.81 o 
  -4  10   3        0.57        0.00      5.28 o 
  -4  10   3        0.51        0.00      4.54 o 
  -3  10   3        1.61        0.80      4.35 o 
  -3  10   3        1.81       13.26      9.58 o 
  -2  10   3       16.23        8.84      5.67 o 
  -2  10   3       14.49       13.58      9.02 o 
  -1  10   3        8.91       12.90      6.36 o 
  -1  10   3        9.98        9.89      6.38 o 
   0  10   3        1.32        0.00      4.20 o 
   0  10   3        1.48        3.77      4.93 o 
   1  10   3        2.18        0.00      6.41 o 
   1  10   3        1.95        0.00      3.91 o 
   2  10   3        0.03        0.48      4.86 o 
   2  10   3        0.02        1.00      5.77 o 
   3  10   3        0.19        1.82      5.00 o 
   3  10   3        0.21        1.35      5.38 o 
   4  10   3       43.97       61.19     12.42 o 
   4  10   3       39.26       42.66     10.85 o 
   5  10   3        0.72        8.19      7.04 o 
   5  10   3        0.81        1.00      5.63 o 
  -2  11   3        2.20        0.51      7.49 o 
  -2  11   3        2.46        0.80      8.41 o 
  -1  11   3        0.61       12.17     10.35 o 
  -1  11   3        0.54       11.26      9.99 o 
   0  11   3        1.09        5.72      6.37 o 
   1  11   3       16.54       14.44     10.05 o 
   2  11   3        1.06        0.00      5.79 o 
 -10   0   4        0.12        1.15      5.22 o 
 -10   0   4        0.14        0.00      5.50 o 
  -8   0   4        1.36        0.00      2.89 o 
  -8   0   4        1.53        0.67      4.41 o 
  -6   0   4      791.98      810.70     16.07 o 
  -6   0   4      707.14      781.03     20.44 o 
  -4   0   4      329.85      314.57     10.84 o 
  -2   0   4      903.02      824.44     18.64 o 
  -2   0   4      806.28      842.73     19.37 o 
  -2   0   4     1709.30     1620.58     34.00 o 
   0   0   4     1487.25     1347.42     18.01 o 
   0   0   4     1327.93     1286.80     17.39 o 
   2   0   4      338.31      330.31     15.69 o 
   2   0   4      378.90      341.65     16.09 o 
   4   0   4     1682.40     1682.61     31.32 o 
   4   0   4     1884.25     1930.64     33.23 o 
   6   0   4      845.56      900.99     27.00 o 
   6   0   4      754.98      748.96     24.36 o 
   8   0   4        5.44        0.52      4.23 o 
   8   0   4        4.85        2.36      4.99 o 
  10   0   4       39.44       37.25     15.02 o 
  10   0   4       44.17       42.96     10.43 o 
 -11   1   4       17.43       17.89      7.05 o 
 -11   1   4       15.57       13.60      6.65 o 
 -10   1   4        0.01        1.82      4.38 o 
 -10   1   4        0.01        0.00      3.88 o 
  -9   1   4        2.41        2.12      3.46 o 
  -9   1   4        2.15        0.35      3.02 o 
  -8   1   4       36.39       47.34      5.32 o 
  -8   1   4       32.49       27.18      4.33 o 
  -7   1   4       35.10       27.94      4.06 o 
  -7   1   4       31.34       31.23      4.20 o 
  -6   1   4        1.66        2.69      1.15 o 
  -6   1   4        1.85        3.13      1.21 o 
  -5   1   4       65.65       69.20      3.35 o 
  -5   1   4       58.62       57.62      3.01 o 
  -4   1   4     1288.41     1298.74     12.07 o 
  -4   1   4     1442.98     1436.78     15.35 o 
  -3   1   4       90.67       95.21      3.81 o 
  -3   1   4      101.55      101.43      3.81 o 
  -2   1   4     1627.65     1616.07     19.19 o 
  -2   1   4     3450.57     3622.60     33.17 o 
  -2   1   4     1822.92     1688.72     19.69 o 
  -1   1   4      151.30      150.76      6.68 o 
  -1   1   4      320.76      308.56      8.27 o 
  -1   1   4      169.45      156.62      6.85 o 
   0   1   4      707.63      702.48     12.93 o 
   0   1   4     1500.15     1462.39     29.29 o 
   0   1   4      792.53      716.54     13.16 o 
   1   1   4        7.40        9.38      1.43 o 
   1   1   4        6.61        7.43      1.38 o 
   2   1   4      154.64      142.25      4.75 o 
   2   1   4      138.07      137.11      6.19 o 
   3   1   4      125.75      130.35      6.75 o 
   3   1   4      112.28      117.20      6.39 o 
   4   1   4       15.05        5.67      2.49 o 
   4   1   4       16.86       14.94      3.36 o 
   5   1   4       30.49       23.08      4.19 o 
   5   1   4       34.15       32.71      4.86 o 
   6   1   4      266.67      279.51      9.96 o 
   6   1   4      298.67      311.28     10.16 o 
   7   1   4       23.68       15.77      3.80 o 
   7   1   4       26.52       25.00      4.90 o 
   8   1   4       43.68       54.59      8.12 o 
   8   1   4       39.00       36.86      6.86 o 
   9   1   4        8.98        4.22      4.71 o 
   9   1   4        8.01        4.17      4.77 o 
  10   1   4        2.91        6.34      5.45 o 
  10   1   4        3.26        0.00      4.93 o 
  11   1   4        0.53        0.00      5.09 o 
  11   1   4        0.59        4.71      5.98 o 
 -11   2   4        0.55        0.00      4.92 o 
 -11   2   4        0.49        4.41      5.86 o 
 -10   2   4        8.17        8.13      5.96 o 
 -10   2   4        7.30        6.38      4.42 o 
  -9   2   4        2.52        4.49      3.07 o 
  -9   2   4        2.25        2.69      3.07 o 
  -8   2   4        0.16        1.44      2.52 o 
  -8   2   4        0.17        0.00      2.40 o 
  -7   2   4        5.93        4.20      2.50 o 
  -7   2   4        6.64        6.30      2.44 o 
  -6   2   4      427.72      452.33     12.28 o 
  -6   2   4      381.90      391.75     11.33 o 
  -5   2   4      413.18      444.85      7.11 o 
  -5   2   4      368.91      392.66      8.16 o 
  -4   2   4     1228.67     1194.39     20.19 o 
  -4   2   4     1097.05     1174.61     20.29 o 
  -3   2   4        0.36        0.00      1.31 o 
  -3   2   4        0.32        0.10      1.19 o 
  -2   2   4       62.64       57.29      4.42 o 
  -2   2   4       55.93       46.32      4.00 o 
  -1   2   4     5111.71     4860.87     23.20 o 
  -1   2   4     4564.13     4491.89     20.59 o 
   0   2   4      200.63      204.72      5.49 o 
   0   2   4      179.14      200.46      4.60 o 
   1   2   4       32.06       29.57      2.01 o 
   1   2   4       28.62       26.95      3.05 o 
   2   2   4       18.19       24.83      3.33 o 
   2   2   4       20.37       24.54      3.43 o 
   3   2   4        2.96        3.07      1.88 o 
   3   2   4        2.64        0.76      1.67 o 
   4   2   4      176.24      177.62      8.66 o 
   4   2   4      197.39      189.55      9.10 o 
   5   2   4        4.72        4.19      1.76 o 
   5   2   4        5.29        8.07      2.07 o 
   6   2   4      215.32      220.29     11.45 o 
   6   2   4      192.25      198.83      8.38 o 
   7   2   4       38.17       36.65      6.50 o 
   7   2   4       42.74       48.84      6.92 o 
   8   2   4        0.49        0.00      3.65 o 
   8   2   4        0.44        2.05      4.07 o 
   9   2   4       10.18       10.47      5.44 o 
   9   2   4        9.09       10.70      5.12 o 
  10   2   4        0.14        3.11      4.84 o 
  10   2   4        0.12        0.22      4.83 o 
  11   2   4       43.89       42.16     11.90 o 
  11   2   4       39.19       25.79     10.18 o 
 -11   3   4        4.59        0.00      7.04 o 
 -11   3   4        4.10        4.39      4.71 o 
 -10   3   4       23.59       18.22      6.14 o 
 -10   3   4       26.42       28.36      5.99 o 
  -9   3   4        0.93        1.29      2.91 o 
  -9   3   4        1.05        4.22      3.36 o 
  -8   3   4        0.18        0.68      2.37 o 
  -8   3   4        0.16        2.02      2.59 o 
  -7   3   4       13.06       19.88      4.25 o 
  -7   3   4       11.66       10.12      3.11 o 
  -6   3   4        2.37        4.62      2.41 o 
  -6   3   4        2.11        2.02      1.85 o 
  -5   3   4        0.41        1.34      1.83 o 
  -5   3   4        0.36        0.17      1.83 o 
  -4   3   4       18.38       21.39      3.81 o 
  -4   3   4       16.41       15.04      3.40 o 
  -3   3   4      344.86      388.67     11.66 o 
  -3   3   4      386.23      412.64     12.17 o 
  -2   3   4      798.05      861.78     10.81 o 
  -2   3   4      893.79      904.99     16.76 o 
  -1   3   4       37.03       35.39      2.20 o 
  -1   3   4       33.06       30.40      2.09 o 
   0   3   4       30.68       30.25      2.72 o 
   0   3   4       27.39       25.54      2.07 o 
   1   3   4      233.01      243.58      8.14 o 
   1   3   4      208.05      224.96      7.82 o 
   2   3   4      541.69      562.53     13.36 o 
   2   3   4      606.68      604.10     13.85 o 
   3   3   4      172.80      179.45     10.33 o 
   3   3   4      154.29      183.18      8.56 o 
   4   3   4       51.33       71.93      7.85 o 
   4   3   4       45.83       41.98      5.18 o 
   5   3   4       11.96       13.76      3.84 o 
   5   3   4       10.68       12.59      3.56 o 
   6   3   4      113.04      127.50      9.47 o 
   6   3   4      100.93      106.22      8.74 o 
   7   3   4       58.76       49.61      7.21 o 
   7   3   4       65.81       69.18      8.31 o 
   8   3   4       82.30       69.53      8.86 o 
   8   3   4       92.17       98.02     10.04 o 
   9   3   4        4.24        5.41      4.70 o 
   9   3   4        4.74        6.01      4.64 o 
  10   3   4        0.76        0.00      6.22 o 
  10   3   4        0.68        1.47      6.17 o 
  11   3   4        0.54        4.03      7.68 o 
  11   3   4        0.49       10.03      8.09 o 
 -11   4   4        2.86        1.16      5.05 o 
 -11   4   4        2.55        0.61      5.98 o 
 -10   4   4        5.96        5.82      4.48 o 
 -10   4   4        5.32        1.09      4.04 o 
  -9   4   4        9.21        1.27      3.42 o 
  -9   4   4       10.32        8.52      4.32 o 
  -8   4   4        0.33        2.09      2.72 o 
  -8   4   4        0.37        0.60      2.72 o 
  -7   4   4       14.55        6.72      3.23 o 
  -7   4   4       16.29       20.00      4.55 o 
  -6   4   4       41.84       33.25      4.77 o 
  -6   4   4       46.85       47.72      5.61 o 
  -5   4   4        0.22        0.00      1.93 o 
  -5   4   4        0.19        2.11      2.31 o 
  -4   4   4      214.34      253.61     10.79 o 
  -4   4   4      240.05      262.44     11.03 o 
  -3   4   4       72.59       84.30      6.28 o 
  -3   4   4       81.30       89.91      6.55 o 
  -2   4   4      364.44      345.33      6.45 o 
  -2   4   4      325.40      331.48      7.91 o 
  -1   4   4        7.34        8.09      1.45 o 
  -1   4   4        8.22        6.95      1.34 o 
   0   4   4     1173.45     1209.09     15.53 o 
   0   4   4     1314.24     1358.43     18.36 o 
   1   4   4       22.48       19.97      3.27 o 
   1   4   4       25.18       26.92      3.51 o 
   2   4   4       39.22       47.94      4.87 o 
   2   4   4       35.02       41.40      4.55 o 
   3   4   4        0.14        0.93      1.86 o 
   3   4   4        0.16        2.40      1.85 o 
   4   4   4       42.66       42.38      5.45 o 
   4   4   4       47.78       49.12      5.77 o 
   5   4   4       18.12       20.46      4.51 o 
   5   4   4       16.18       17.74      4.48 o 
   6   4   4        4.57        5.15      3.16 o 
   6   4   4        5.12        4.04      2.92 o 
   7   4   4       11.56        9.55      4.62 o 
   7   4   4       12.94       10.62      4.87 o 
   8   4   4        1.10        0.77      4.00 o 
   8   4   4        0.98        1.66      4.23 o 
   9   4   4       25.55       30.80      9.38 o 
   9   4   4       22.81       14.75      8.00 o 
  10   4   4        0.43        0.00      6.24 o 
  10   4   4        0.48        0.28      6.53 o 
 -10   5   4        2.98        2.94      4.83 o 
 -10   5   4        2.66        1.82      4.42 o 
  -9   5   4        0.64        3.74      4.45 o 
  -9   5   4        0.57        1.64      4.06 o 
  -8   5   4        5.76        3.88      3.40 o 
  -8   5   4        6.45        5.82      3.55 o 
  -7   5   4        0.67        0.93      2.66 o 
  -7   5   4        0.74        1.64      2.92 o 
  -6   5   4       97.96       95.46      7.62 o 
  -6   5   4      109.72      118.39      8.58 o 
  -5   5   4        8.08        7.56      3.37 o 
  -5   5   4        9.05        9.77      3.74 o 
  -4   5   4        0.01        1.85      1.98 o 
  -4   5   4        0.02        0.92      2.17 o 
  -3   5   4      161.21      185.08      9.28 o 
  -3   5   4      180.55      187.33      9.43 o 
  -2   5   4       97.56      113.16      6.14 o 
  -2   5   4      109.26      122.30      4.48 o 
  -1   5   4      160.26      170.36      6.23 o 
  -1   5   4      143.09      158.59      6.00 o 
   0   5   4       52.94       50.93      4.09 o 
   0   5   4       59.29       59.04      4.87 o 
   1   5   4       18.68       25.00      4.74 o 
   1   5   4       16.68       16.19      3.29 o 
   2   5   4       23.41       19.33      3.69 o 
   2   5   4       26.22       17.57      3.69 o 
   3   5   4      217.81      246.31     10.81 o 
   3   5   4      194.48      210.76     10.20 o 
   4   5   4        7.57        9.83      3.33 o 
   4   5   4        8.47       11.59      3.77 o 
   5   5   4        0.52        2.02      2.47 o 
   5   5   4        0.58        2.20      2.59 o 
   6   5   4        4.50        2.81      3.33 o 
   6   5   4        4.02        3.14      3.00 o 
   7   5   4        4.74        2.89      3.55 o 
   7   5   4        4.23        4.93      3.93 o 
   8   5   4        0.54        2.98      6.04 o 
   8   5   4        0.48        0.67      5.02 o 
   9   5   4        5.73        0.23      5.98 o 
   9   5   4        5.11        0.45      6.20 o 
  10   5   4        0.01        3.77      6.83 o 
  10   5   4        0.00        5.48      7.18 o 
 -10   6   4        1.12        0.00      5.57 o 
 -10   6   4        1.26        1.51      5.50 o 
  -9   6   4        5.01       11.56      5.74 o 
  -9   6   4        4.47        6.46      5.09 o 
  -8   6   4        6.64        1.15      4.41 o 
  -8   6   4        7.43        6.91      4.73 o 
  -7   6   4        5.56        6.60      3.68 o 
  -7   6   4        4.96        6.94      3.49 o 
  -6   6   4        4.78        5.21      3.24 o 
  -6   6   4        5.35        3.78      3.10 o 
  -5   6   4       45.83       47.71      6.82 o 
  -5   6   4       40.92       40.86      6.27 o 
  -4   6   4       38.60       38.80      7.07 o 
  -4   6   4       43.23       43.53      6.23 o 
  -3   6   4       10.37        8.45      4.17 o 
  -3   6   4       11.62        8.80      3.90 o 
  -2   6   4       17.22       18.37      5.00 o 
  -2   6   4       19.29       18.62      5.12 o 
  -1   6   4       74.04       86.36      5.12 o 
  -1   6   4       82.93       85.42      5.18 o 
   0   6   4        8.14       14.82      3.20 o 
   0   6   4        7.27        7.46      2.24 o 
   1   6   4      145.34      157.95      8.29 o 
   1   6   4      162.78      196.28      9.20 o 
   2   6   4        1.19        2.46      2.01 o 
   2   6   4        1.06        0.76      2.05 o 
   3   6   4       15.13       16.36      4.22 o 
   3   6   4       13.51       13.90      3.82 o 
   4   6   4       10.94        8.38      3.66 o 
   4   6   4       12.25       13.51      3.93 o 
   5   6   4       24.78       19.10      5.08 o 
   5   6   4       27.75       29.83      6.06 o 
   6   6   4       10.28       13.26      4.44 o 
   6   6   4        9.18        6.37      3.80 o 
   7   6   4        3.16        6.38      5.50 o 
   7   6   4        3.54        9.07      6.22 o 
   8   6   4        9.81       12.32      6.36 o 
   8   6   4        8.76        4.26      5.32 o 
   9   6   4        1.35        3.13      7.08 o 
   9   6   4        1.21        5.40      7.20 o 
  -9   7   4       10.26       15.53      8.14 o 
  -9   7   4       11.50       32.08     10.92 o 
  -8   7   4        3.34        1.60      6.57 o 
  -8   7   4        3.74        2.78      5.45 o 
  -7   7   4        7.69        5.54      6.40 o 
  -7   7   4        6.87        0.00      5.95 o 
  -6   7   4        0.49        1.34      4.25 o 
  -6   7   4        0.43        1.95      3.77 o 
  -5   7   4       92.65      109.16      9.82 o 
  -5   7   4      103.76      117.29     12.20 o 
  -4   7   4        0.22        2.68      3.77 o 
  -4   7   4        0.24        2.92      3.71 o 
  -3   7   4        8.55        6.52      4.00 o 
  -3   7   4        9.58       11.87      4.90 o 
  -2   7   4      106.00      102.98     10.30 o 
  -2   7   4      118.72      116.17     11.01 o 
  -1   7   4       10.65        7.61      4.01 o 
  -1   7   4        9.51        5.58      2.86 o 
   0   7   4        0.90        3.02      2.15 o 
   0   7   4        1.00        0.35      2.15 o 
   1   7   4       33.13       41.17      5.54 o 
   1   7   4       37.10       40.36      5.66 o 
   2   7   4       19.82       18.67      4.30 o 
   2   7   4       22.20       31.22      5.35 o 
   3   7   4       73.62       84.67      8.25 o 
   3   7   4       82.46      102.65      8.83 o 
   4   7   4        5.02        5.63      3.53 o 
   4   7   4        5.62        4.51      3.65 o 
   5   7   4        0.47        0.25      3.50 o 
   5   7   4        0.42        2.50      3.80 o 
   6   7   4        2.14        3.55      5.42 o 
   6   7   4        1.91        0.45      4.13 o 
   7   7   4        1.72        1.25      4.70 o 
   7   7   4        1.93        0.00      4.65 o 
   8   7   4       10.82        9.63      7.87 o 
   8   7   4       12.12        7.63      5.90 o 
   9   7   4        0.07        0.09      7.56 o 
   9   7   4        0.07        0.00      7.02 o 
  -8   8   4        0.44        0.00      6.50 o 
  -8   8   4        0.49        3.02      5.98 o 
  -7   8   4        0.01        3.74      6.09 o 
  -7   8   4        0.01        0.00      5.26 o 
  -6   8   4        5.75        1.11      6.08 o 
  -6   8   4        5.13        0.35      4.41 o 
  -5   8   4        6.85        3.08      4.73 o 
  -5   8   4        7.67        4.90      5.22 o 
  -4   8   4        6.51        4.89      4.32 o 
  -4   8   4        5.81        8.97      5.02 o 
  -3   8   4        2.11        2.14      3.55 o 
  -3   8   4        2.37        2.57      4.23 o 
  -2   8   4        5.65        1.96      3.37 o 
  -2   8   4        6.33        3.64      4.09 o 
  -1   8   4       63.03       50.27      8.23 o 
  -1   8   4       70.60       69.59      9.40 o 
   0   8   4        0.17        1.05      2.54 o 
   0   8   4        0.19        1.02      3.17 o 
   1   8   4        0.37        1.57      2.59 o 
   1   8   4        0.41        0.00      2.46 o 
   2   8   4        9.60        6.24      3.40 o 
   2   8   4       10.75       11.04      4.03 o 
   3   8   4        3.70        4.76      3.55 o 
   3   8   4        3.30        3.61      3.56 o 
   4   8   4       33.90       39.14      7.13 o 
   4   8   4       30.26       32.36      8.38 o 
   5   8   4        1.89        0.00      5.09 o 
   5   8   4        2.12        1.06      4.20 o 
   6   8   4        1.27        5.76      5.86 o 
   6   8   4        1.42        8.74      5.66 o 
   7   8   4        0.10        0.19      6.24 o 
   7   8   4        0.11        4.54      6.38 o 
   8   8   4        0.08        5.89      7.30 o 
   8   8   4        0.09        0.00      6.57 o 
  -7   9   4        2.21        1.34      7.79 o 
  -7   9   4        1.97        7.14      8.22 o 
  -6   9   4        0.20        0.00      4.30 o 
  -6   9   4        0.18        2.50      5.38 o 
  -5   9   4       11.40        9.25      5.76 o 
  -5   9   4       12.77       12.81      8.06 o 
  -4   9   4        2.32        3.08      7.08 o 
  -4   9   4        2.07        2.02      7.04 o 
  -3   9   4       11.81        5.08      4.96 o 
  -3   9   4       10.55       10.65      5.26 o 
  -2   9   4        0.34        0.00      3.20 o 
  -2   9   4        0.39        2.75      4.16 o 
  -1   9   4        1.81        0.00      4.07 o 
  -1   9   4        1.62        1.64      3.93 o 
   0   9   4        0.96        1.91      3.88 o 
   0   9   4        1.07        4.04      4.46 o 
   1   9   4        5.90        6.89      3.82 o 
   1   9   4        6.61        5.34      6.11 o 
   2   9   4        1.45        3.45      4.04 o 
   2   9   4        1.62        3.11      3.61 o 
   3   9   4        0.89        4.28      3.69 o 
   3   9   4        0.79        0.00      4.35 o 
   4   9   4        0.64        0.00      4.74 o 
   4   9   4        0.57        3.53      4.68 o 
   5   9   4        2.55        6.94      6.24 o 
   5   9   4        2.27        0.00      4.87 o 
   6   9   4        9.96       16.17      8.23 o 
   6   9   4       11.15       19.07      8.74 o 
  -5  10   4        8.57        1.48      5.06 o 
  -5  10   4        9.60       16.11      8.54 o 
  -4  10   4       16.73        6.14      9.77 o 
  -4  10   4       14.94       14.72      6.24 o 
  -3  10   4        2.66        3.96      6.83 o 
  -3  10   4        2.98        8.90      9.25 o 
  -2  10   4       18.48        9.61      5.60 o 
  -2  10   4       16.50       16.64     10.27 o 
  -1  10   4       11.54       11.87      6.24 o 
  -1  10   4       12.93       16.56      7.13 o 
   0  10   4        8.99        4.14      4.97 o 
   0  10   4       10.07       10.34      6.08 o 
   1  10   4       12.92        9.25      5.92 o 
   1  10   4       14.47        1.28      7.27 o 
   2  10   4        3.76        2.57      6.72 o 
   3  10   4        0.07        1.48      4.94 o 
   3  10   4        0.07        7.95      7.29 o 
   4  10   4        9.14        9.03      6.70 o 
   4  10   4       10.24        9.26      7.16 o 
   5  10   4        2.29        3.39      6.41 o 
   5  10   4        2.56        5.89      6.53 o 
  -1  11   4        0.84        0.00      4.62 o 
  -1  11   4        0.75        3.85      8.48 o 
   0  11   4        8.51       10.17      6.37 o 
   0  11   4        9.53        6.21      6.66 o 
   1  11   4        8.00       15.81     10.63 o 
   1  11   4        8.96        9.79      9.37 o 
 -11   0   5        0.37        5.89      7.87 o 
 -11   0   5        0.41        3.21      6.72 o 
  -9   0   5        0.50        6.70      6.67 o 
  -9   0   5        0.45        0.00      5.00 o 
  -7   0   5        0.18        0.00      1.72 o 
  -7   0   5        0.16        1.79      2.75 o 
  -5   0   5       24.60       31.76      3.51 o 
  -5   0   5       27.55       45.26      9.00 o 
  -3   0   5       68.66       76.89      5.47 o 
  -3   0   5       76.90       75.38      5.30 o 
  -1   0   5     1331.88     1232.97     19.11 o 
  -1   0   5     1189.21     1182.31     18.81 o 
   1   0   5        2.10        1.88      1.37 o 
   1   0   5        1.88        1.45      1.43 o 
   3   0   5      134.25      157.30     13.19 o 
   3   0   5      150.35      155.19      9.40 o 
   5   0   5      207.48      225.38     13.33 o 
   5   0   5      232.37      269.85     14.38 o 
   7   0   5      304.96      352.90     19.22 o 
   7   0   5      272.29      276.49     17.34 o 
   9   0   5       51.84       52.75     10.92 o 
   9   0   5       46.28       57.44     16.30 o 
  11   0   5        5.05        0.00      9.53 o 
  11   0   5        5.65       12.52      8.42 o 
 -11   1   5        0.11        2.69      5.29 o 
 -11   1   5        0.13        2.14      4.86 o 
 -10   1   5       28.96       25.83      7.26 o 
 -10   1   5       25.85       19.24      6.72 o 
  -9   1   5       35.97       40.18      8.36 o 
  -9   1   5       32.12       26.22      5.58 o 
  -8   1   5        2.44        2.81      2.49 o 
  -8   1   5        2.18        1.31      2.91 o 
  -7   1   5       43.89       44.89      5.00 o 
  -7   1   5       39.19       31.17      4.06 o 
  -6   1   5        3.89        5.86      2.20 o 
  -6   1   5        3.47        2.30      1.34 o 
  -5   1   5      154.45      153.37      4.45 o 
  -5   1   5      172.98      168.25      5.17 o 
  -4   1   5       47.11       41.11      2.94 o 
  -4   1   5       52.76       49.18      2.71 o 
  -3   1   5      460.43      492.12      8.87 o 
  -3   1   5      515.67      508.53      8.86 o 
  -2   1   5      116.63      127.00      7.04 o 
  -2   1   5      247.25      236.09      8.06 o 
  -2   1   5      130.62      107.86      6.55 o 
  -1   1   5        0.13        0.00      2.30 o 
  -1   1   5        0.06        2.01      1.61 o 
  -1   1   5        0.07        1.24      1.47 o 
   0   1   5      139.13      138.44      5.56 o 
   0   1   5      155.83      145.20      4.73 o 
   1   1   5       14.71       12.41      1.72 o 
   1   1   5       16.47       15.72      1.76 o 
   2   1   5      124.42      119.51      4.47 o 
   2   1   5      111.09      109.56      4.57 o 
   3   1   5       59.44       59.24      5.41 o 
   3   1   5       53.07       57.00      5.24 o 
   4   1   5      171.11      167.85      8.73 o 
   4   1   5      152.78      165.67      8.78 o 
   5   1   5      187.15      211.87     10.61 o 
   5   1   5      209.60      226.48     10.86 o 
   6   1   5        3.94        1.64      2.91 o 
   6   1   5        4.41        4.41      3.14 o 
   7   1   5       68.17       63.36      7.99 o 
   7   1   5       60.87       52.57      7.68 o 
   8   1   5       15.54        7.94      4.84 o 
   8   1   5       17.40       13.85      5.28 o 
   9   1   5       19.43       19.78      6.46 o 
   9   1   5       21.76       20.93      6.69 o 
  10   1   5        7.51        4.94      5.60 o 
  10   1   5        6.71        4.22      5.56 o 
  11   1   5        4.74        0.00      5.44 o 
  11   1   5        4.23        5.90      6.28 o 
 -11   2   5        0.00        0.00      5.08 o 
 -11   2   5        0.00        0.87      5.15 o 
 -10   2   5        1.47        2.81      4.90 o 
 -10   2   5        1.32        2.88      3.87 o 
  -9   2   5        5.31        5.24      3.29 o 
  -9   2   5        4.74        1.38      3.43 o 
  -8   2   5        1.39        1.76      2.50 o 
  -8   2   5        1.56        0.92      2.60 o 
  -7   2   5        8.82        9.31      2.86 o 
  -7   2   5        9.88       11.20      2.98 o 
  -6   2   5       14.14       14.80      3.20 o 
  -6   2   5       12.62       12.49      2.92 o 
  -5   2   5       17.66       15.01      3.48 o 
  -5   2   5       19.78       17.07      3.42 o 
  -4   2   5       11.20       13.28      3.04 o 
  -4   2   5       10.00        7.08      2.28 o 
  -3   2   5        8.69       13.50      2.89 o 
  -3   2   5        7.76       13.25      2.79 o 
  -2   2   5      195.37      170.36      7.22 o 
  -2   2   5      174.44      166.89      7.13 o 
  -1   2   5      797.30      726.46     15.79 o 
  -1   2   5      421.21      386.73      9.99 o 
  -1   2   5      376.09      386.94      9.96 o 
   0   2   5     1156.50     1090.91     13.42 o 
   0   2   5     1032.61     1053.84     11.27 o 
   1   2   5        7.65        6.43      1.40 o 
   1   2   5        6.83        6.06      1.29 o 
   2   2   5       59.22       60.52      5.09 o 
   2   2   5       52.87       53.20      4.70 o 
   3   2   5      187.92      185.41      8.65 o 
   3   2   5      210.46      208.17      9.07 o 
   4   2   5        1.24        1.98      2.11 o 
   4   2   5        1.11        2.57      2.33 o 
   5   2   5       78.00       77.29      7.23 o 
   5   2   5       69.65       70.71      6.95 o 
   6   2   5       43.70       42.60      6.30 o 
   6   2   5       48.94       59.29      7.32 o 
   7   2   5       85.29       97.29      9.64 o 
   7   2   5       76.15       68.41      8.23 o 
   8   2   5      186.46      175.49     12.85 o 
   8   2   5      166.48      149.65     11.87 o 
   9   2   5        0.04        0.00      3.91 o 
   9   2   5        0.05        0.23      3.91 o 
  10   2   5        0.21        3.01      5.18 o 
  10   2   5        0.23        2.22      5.15 o 
  11   2   5        2.63        1.37      5.77 o 
  11   2   5        2.95        0.00      7.11 o 
 -11   3   5       10.99       10.99      6.04 o 
 -11   3   5       12.30       15.62      7.29 o 
 -10   3   5        0.84        0.87      3.49 o 
 -10   3   5        0.75        0.00      3.71 o 
  -9   3   5        3.32        2.30      3.56 o 
  -9   3   5        2.97        0.42      2.72 o 
  -8   3   5        4.07        3.78      3.02 o 
  -8   3   5        4.56        5.10      3.24 o 
  -7   3   5        0.86        2.75      2.65 o 
  -7   3   5        0.77        2.52      2.54 o 
  -6   3   5       15.24       17.89      3.68 o 
  -6   3   5       17.06       17.03      3.61 o 
  -5   3   5      112.39      109.59      7.61 o 
  -5   3   5      100.35      101.68      7.55 o 
  -4   3   5      208.18      209.66      9.49 o 
  -4   3   5      185.88      197.66      9.26 o 
  -3   3   5        6.54        8.65      2.44 o 
  -3   3   5        5.83        4.38      1.83 o 
  -2   3   5      153.57      159.67      5.25 o 
  -2   3   5      172.00      168.48      7.57 o 
  -1   3   5      185.79      175.21      4.60 o 
  -1   3   5      208.08      179.36      4.70 o 
   0   3   5      148.96      147.11      4.50 o 
   0   3   5      166.83      149.55      4.61 o 
   1   3   5       37.56       38.97      2.68 o 
   1   3   5       33.53       32.41      3.77 o 
   2   3   5      204.54      233.36      9.27 o 
   2   3   5      229.08      259.62      9.58 o 
   3   3   5      325.30      361.61     12.40 o 
   3   3   5      364.33      392.25     12.78 o 
   4   3   5      132.82      130.84      8.35 o 
   4   3   5      118.59      113.16      7.92 o 
   5   3   5       40.46       41.71      6.02 o 
   5   3   5       36.12       34.17      5.51 o 
   6   3   5        1.06        6.02      3.48 o 
   6   3   5        1.19        1.63      2.88 o 
   7   3   5        3.22        3.46      4.01 o 
   7   3   5        3.61        4.33      4.17 o 
   8   3   5        6.25        6.04      4.80 o 
   8   3   5        5.58        9.73      5.09 o 
   9   3   5        0.00        2.18      4.57 o 
   9   3   5        0.00        0.00      4.29 o 
  10   3   5        2.75        1.51      5.10 o 
  10   3   5        3.08        2.40      6.15 o 
  11   3   5        1.61        1.41      7.39 o 
  11   3   5        1.81        0.00      6.67 o 
 -11   4   5        2.50        0.00      5.79 o 
 -11   4   5        2.80        3.59      5.00 o 
 -10   4   5        1.23        3.20      4.03 o 
 -10   4   5        1.10        1.64      3.62 o 
  -9   4   5        0.44        2.46      3.39 o 
  -9   4   5        0.40        2.86      3.32 o 
  -8   4   5        2.06        3.13      3.52 o 
  -8   4   5        1.84        0.00      2.68 o 
  -7   4   5        9.24       11.11      3.78 o 
  -7   4   5        8.25        9.00      3.59 o 
  -6   4   5       25.03       18.96      3.98 o 
  -6   4   5       28.04       30.15      5.56 o 
  -5   4   5        3.21        3.98      2.65 o 
  -5   4   5        2.86        3.82      2.65 o 
  -4   4   5        0.12        1.28      1.93 o 
  -4   4   5        0.13        0.67      1.70 o 
  -3   4   5       29.76       27.91      4.26 o 
  -3   4   5       33.33       34.34      4.71 o 
  -2   4   5      366.11      364.38      6.31 o 
  -2   4   5      326.89      359.47      9.29 o 
  -1   4   5       42.64       48.19      3.05 o 
  -1   4   5       38.07       40.38      2.72 o 
   0   4   5       46.21       49.14      3.88 o 
   0   4   5       41.26       39.19      2.85 o 
   1   4   5       23.94       32.72      4.03 o 
   1   4   5       21.38       21.50      3.37 o 
   2   4   5       24.86       17.92      3.45 o 
   2   4   5       27.85       30.50      4.35 o 
   3   4   5      132.07      135.47      8.05 o 
   3   4   5      117.93      124.13      7.77 o 
   4   4   5       18.88       17.36      4.30 o 
   4   4   5       21.14       21.44      4.48 o 
   5   4   5        2.42        3.24      2.98 o 
   5   4   5        2.16        1.70      2.91 o 
   6   4   5        2.91        0.90      3.21 o 
   6   4   5        3.26        4.93      3.62 o 
   7   4   5       80.90       92.06      9.88 o 
   7   4   5       72.24       60.34      8.25 o 
   8   4   5        8.94        6.60      4.80 o 
   8   4   5        7.98        2.95      4.52 o 
   9   4   5        0.23        2.21      4.73 o 
   9   4   5        0.20        0.00      3.98 o 
  10   4   5        1.90        0.00      6.62 o 
  10   4   5        2.13        0.00      7.04 o 
 -10   5   5        7.79        6.78      5.31 o 
 -10   5   5        6.96        8.27      5.53 o 
  -9   5   5        0.02        0.79      3.80 o 
  -9   5   5        0.02        0.15      3.42 o 
  -8   5   5        1.40        2.94      2.88 o 
  -8   5   5        1.25        2.01      3.01 o 
  -7   5   5        0.11        2.22      2.65 o 
  -7   5   5        0.10        0.29      2.44 o 
  -6   5   5        0.82        0.52      3.07 o 
  -6   5   5        0.73        0.83      2.41 o 
  -5   5   5        5.04        4.73      3.01 o 
  -5   5   5        4.50        2.57      2.59 o 
  -4   5   5      142.52      146.16      8.93 o 
  -4   5   5      159.62      148.00      9.15 o 
  -3   5   5      297.57      321.58     12.45 o 
  -3   5   5      333.27      316.73     12.48 o 
  -2   5   5       56.43       64.48      4.45 o 
  -2   5   5       63.20       69.88      6.21 o 
  -1   5   5        2.63        5.25      1.47 o 
  -1   5   5        2.35        3.77      1.63 o 
   0   5   5       38.99       48.57      4.15 o 
   0   5   5       34.81       38.99      3.81 o 
   1   5   5       86.11       97.37      6.30 o 
   1   5   5       76.88       81.35      6.12 o 
   2   5   5        2.84        3.82      2.27 o 
   2   5   5        3.18        2.30      2.15 o 
   3   5   5      229.62      212.68     10.42 o 
   3   5   5      205.02      192.18      9.96 o 
   4   5   5        9.75        7.93      3.10 o 
   4   5   5        8.70        5.82      3.10 o 
   5   5   5       43.34       41.13      6.47 o 
   5   5   5       38.70       33.61      6.02 o 
   6   5   5       12.65       20.01      5.00 o 
   6   5   5       11.30        8.54      4.16 o 
   7   5   5       18.52       12.16      5.24 o 
   7   5   5       20.75       23.73      5.93 o 
   8   5   5        1.65        2.89      4.77 o 
   8   5   5        1.85        0.00      5.24 o 
   9   5   5        5.60        2.52      5.95 o 
   9   5   5        6.28        2.50      6.97 o 
  10   5   5        0.01        0.00      6.47 o 
  10   5   5        0.01        0.00      6.22 o 
  -9   6   5        0.73        4.49      5.28 o 
  -9   6   5        0.65        3.24      4.93 o 
  -8   6   5        1.69        0.03      3.20 o 
  -8   6   5        1.50        0.60      3.36 o 
  -7   6   5       15.82       15.75      4.81 o 
  -7   6   5       14.13       14.43      4.01 o 
  -6   6   5       18.64       18.24      4.51 o 
  -6   6   5       20.88       15.69      4.77 o 
  -5   6   5        6.69        9.19      3.88 o 
  -5   6   5        5.97        5.38      3.33 o 
  -4   6   5        9.71        9.18      3.49 o 
  -4   6   5       10.88       14.12      4.39 o 
  -3   6   5       15.45       12.89      4.90 o 
  -3   6   5       17.30       20.32      4.45 o 
  -2   6   5       27.51       23.20      5.80 o 
  -2   6   5       30.81       29.23      6.34 o 
  -1   6   5      399.98      382.66     12.60 o 
  -1   6   5      447.97      430.48     13.04 o 
   0   6   5      103.31       89.02      5.44 o 
   0   6   5      115.70      116.90      6.23 o 
   1   6   5       13.87       13.28      3.48 o 
   1   6   5       15.53       14.82      3.36 o 
   2   6   5       37.88       31.46      4.80 o 
   2   6   5       42.42       41.38      5.40 o 
   3   6   5       95.10       95.61      8.23 o 
   3   6   5       84.91       79.22      7.61 o 
   4   6   5        0.25        0.32      2.92 o 
   4   6   5        0.22        2.02      2.89 o 
   5   6   5      113.85      122.61     10.43 o 
   5   6   5      101.65      101.19      9.53 o 
   6   6   5        0.34        1.72      3.66 o 
   6   6   5        0.38        1.63      2.82 o 
   7   6   5        5.16        0.81      5.10 o 
   7   6   5        5.78       13.87      7.11 o 
   8   6   5        1.19        0.28      5.93 o 
   8   6   5        1.33        0.00      4.73 o 
   9   6   5       12.07        7.59      7.01 o 
   9   6   5       13.52        6.69      7.59 o 
  -9   7   5        0.00        0.00      4.80 o 
  -9   7   5        0.00        5.90      7.78 o 
  -8   7   5        0.39        0.00      6.01 o 
  -8   7   5        0.44        1.69      4.42 o 
  -7   7   5        0.18        0.00      4.36 o 
  -7   7   5        0.20        0.00      4.28 o 
  -6   7   5       18.58       15.24      4.92 o 
  -6   7   5       16.59       13.96      4.94 o 
  -5   7   5       40.03       39.28      8.28 o 
  -5   7   5       35.74       27.11      7.37 o 
  -4   7   5       27.59       35.21      7.34 o 
  -4   7   5       30.90       37.14      7.87 o 
  -3   7   5      199.70      177.94     13.46 o 
  -3   7   5      178.31      184.38     13.63 o 
  -2   7   5        4.11        0.13      3.10 o 
  -2   7   5        4.60        5.32      3.93 o 
  -1   7   5        3.42        3.58      3.18 o 
  -1   7   5        3.83        2.43      3.30 o 
   0   7   5       30.81       31.14      5.12 o 
   0   7   5       34.51       37.52      4.57 o 
   1   7   5       59.83       60.87      6.52 o 
   1   7   5       53.42       50.68      5.92 o 
   2   7   5       40.94       36.77      5.67 o 
   2   7   5       45.85       53.45      6.55 o 
   3   7   5       19.76       20.51      5.13 o 
   3   7   5       17.65       21.41      5.10 o 
   4   7   5       25.16       18.85      5.32 o 
   4   7   5       28.17       29.95      6.18 o 
   5   7   5       16.60       20.64      5.63 o 
   5   7   5       14.82       12.59      5.05 o 
   6   7   5        2.56        0.00      4.61 o 
   6   7   5        2.29        5.02      4.78 o 
   7   7   5       63.71       45.55     11.10 o 
   7   7   5       71.35       82.41     14.08 o 
   8   7   5        0.34        0.76      6.43 o 
   8   7   5        0.38        4.78      6.78 o 
  -8   8   5        3.37        4.04      7.39 o 
  -8   8   5        3.01        0.00      6.43 o 
  -7   8   5        0.01        3.98      6.14 o 
  -7   8   5        0.02        1.51      5.56 o 
  -6   8   5        1.43        1.11      5.92 o 
  -6   8   5        1.28        4.94      4.93 o 
  -5   8   5       18.64       19.14      7.33 o 
  -5   8   5       16.65       12.03      5.89 o 
  -4   8   5        9.57        7.46      4.96 o 
  -4   8   5       10.72       10.89      5.64 o 
  -3   8   5        0.23        0.00      3.36 o 
  -3   8   5        0.21        0.00      3.52 o 
  -2   8   5        1.55        0.70      3.52 o 
  -2   8   5        1.74        4.80      3.72 o 
  -1   8   5        4.91        4.77      4.12 o 
  -1   8   5        4.38        6.66      4.17 o 
   0   8   5        2.25        5.03      4.13 o 
   0   8   5        2.01        3.23      3.14 o 
   1   8   5        9.08        8.58      3.45 o 
   1   8   5        8.11       11.68      4.09 o 
   2   8   5        6.60        3.77      3.20 o 
   2   8   5        7.40       10.95      4.12 o 
   3   8   5        2.45        5.25      3.62 o 
   3   8   5        2.18        3.24      3.48 o 
   4   8   5        8.61        6.31      4.39 o 
   4   8   5        9.64        8.67      4.61 o 
   5   8   5        7.15        4.57      5.29 o 
   5   8   5        6.39        4.44      5.35 o 
   6   8   5        0.96        2.57      4.61 o 
   6   8   5        1.08        0.00      5.06 o 
   7   8   5        0.12        5.06      6.79 o 
   7   8   5        0.13        0.00      5.57 o 
  -6   9   5        1.20        3.48      6.37 o 
  -6   9   5        1.07        4.65      5.08 o 
  -5   9   5       16.55       10.57      6.05 o 
  -5   9   5       18.54       17.48     10.51 o 
  -4   9   5        5.72        4.92      5.35 o 
  -4   9   5        6.40        4.67      5.00 o 
  -3   9   5        2.93        2.52      4.19 o 
  -3   9   5        2.62        3.74      4.65 o 
  -2   9   5        1.21        4.55      4.36 o 
  -2   9   5        1.35        1.40      3.85 o 
  -1   9   5       12.87       15.04      6.20 o 
  -1   9   5       11.49        6.70      4.46 o 
   0   9   5        0.09        0.58      4.14 o 
   0   9   5        0.08        0.00      4.10 o 
   1   9   5        1.51        5.66      3.85 o 
   1   9   5        1.69        2.69      5.57 o 
   2   9   5        0.58        0.87      3.49 o 
   2   9   5        0.52        3.72      4.19 o 
   3   9   5       23.71       25.83      6.30 o 
   3   9   5       26.55       30.70      6.44 o 
   4   9   5        9.17        6.57      5.57 o 
   4   9   5        8.19       14.08      7.04 o 
   5   9   5        1.80        0.00      4.38 o 
   5   9   5        2.01        1.64      5.51 o 
   6   9   5       37.56       45.93     12.07 o 
   6   9   5       33.54       30.11      9.63 o 
  -4  10   5        5.19        6.38      8.38 o 
  -4  10   5        4.64        0.00      5.70 o 
  -3  10   5        3.48        0.44      4.73 o 
  -3  10   5        3.11        0.00      6.49 o 
  -2  10   5        0.01        0.00      3.81 o 
  -2  10   5        0.01        1.70      4.64 o 
  -1  10   5       11.86        6.72      5.69 o 
  -1  10   5       13.29       10.35      6.27 o 
   0  10   5        2.19        4.29      5.09 o 
   0  10   5        2.45        6.72      5.76 o 
   1  10   5        0.35        0.00      4.38 o 
   1  10   5        0.40        1.48      5.00 o 
   2  10   5        0.00        0.00      7.07 o 
   2  10   5        0.00        2.49      4.97 o 
   3  10   5        2.10        5.44      7.18 o 
   3  10   5        1.88        0.68      6.12 o 
   4  10   5       14.48       30.64      9.34 o 
   4  10   5       12.93       14.06      9.23 o 
 -10   0   6        0.00        0.17      6.18 o 
 -10   0   6        0.00        0.00      5.83 o 
  -8   0   6        3.83        4.19      5.57 o 
  -8   0   6        3.42        4.81      5.85 o 
  -6   0   6       18.21       15.43      3.03 o 
  -6   0   6       20.39       21.58      7.91 o 
  -4   0   6      242.40      229.69      9.83 o 
  -4   0   6      216.43      212.12      9.64 o 
  -2   0   6      339.66      346.38     14.52 o 
  -2   0   6      642.94      643.34     24.40 o 
  -2   0   6      303.28      321.35     14.25 o 
   0   0   6      367.70      359.14     11.52 o 
   0   0   6      411.81      369.83     11.78 o 
   2   0   6        0.15        0.71      1.27 o 
   2   0   6        0.13        0.32      1.45 o 
   4   0   6       73.82       73.06     11.46 o 
   4   0   6       65.91       53.00      9.86 o 
   6   0   6      249.76      251.83     16.13 o 
   6   0   6      223.01      242.50     22.36 o 
   8   0   6       27.95       30.13      8.68 o 
   8   0   6       24.96       22.41     10.75 o 
  10   0   6        0.50        0.00      8.10 o 
  10   0   6        0.56        2.14      8.81 o 
 -11   1   6        4.05        4.19      4.90 o 
 -11   1   6        3.61        2.11      5.35 o 
 -10   1   6       14.17        8.83      5.54 o 
 -10   1   6       15.87        6.69      5.16 o 
  -9   1   6       14.00        7.14      4.92 o 
  -9   1   6       15.68       16.55      6.46 o 
  -8   1   6        2.71        1.40      2.88 o 
  -8   1   6        3.03        2.05      3.72 o 
  -7   1   6       10.23       11.77      3.10 o 
  -7   1   6        9.13        8.59      2.63 o 
  -6   1   6       52.66       52.20      4.76 o 
  -6   1   6       58.98       70.90      5.35 o 
  -5   1   6        1.49        2.49      1.37 o 
  -5   1   6        1.67        2.31      1.12 o 
  -4   1   6        0.01        0.48      1.08 o 
  -4   1   6        0.01        1.61      1.27 o 
  -3   1   6       18.22       23.27      3.42 o 
  -3   1   6       16.26       18.59      3.17 o 
  -3   1   6       34.48       43.74      5.41 o 
  -2   1   6      317.83      325.92     11.56 o 
  -2   1   6      355.96      328.76     11.62 o 
  -2   1   6      673.79      711.64     15.25 o 
  -1   1   6      633.73      637.91     15.70 o 
  -1   1   6     1199.58     1319.54     21.45 o 
  -1   1   6      565.85      630.21     15.59 o 
   0   1   6       17.45       15.47      2.28 o 
   0   1   6       15.58       15.33      2.09 o 
   1   1   6        0.34        2.56      1.25 o 
   1   1   6        0.31        0.35      0.99 o 
   2   1   6      325.52      358.39      8.64 o 
   2   1   6      364.57      385.85     11.56 o 
   3   1   6      148.18      149.51      8.14 o 
   3   1   6      165.95      159.41      5.94 o 
   4   1   6      410.90      383.24     13.73 o 
   4   1   6      460.20      440.39     14.60 o 
   5   1   6       17.95       14.31      3.96 o 
   5   1   6       20.10       18.98      4.58 o 
   6   1   6      132.22      130.31     10.16 o 
   6   1   6      148.08      167.42     11.07 o 
   7   1   6        9.51       11.27      5.06 o 
   7   1   6        8.49        7.20      4.48 o 
   8   1   6        0.07        2.12      4.29 o 
   8   1   6        0.06        0.68      4.09 o 
   9   1   6        0.43        5.37      4.60 o 
   9   1   6        0.48        0.00      4.09 o 
  10   1   6        5.36        3.45      5.31 o 
  10   1   6        6.01        9.58      6.21 o 
  11   1   6        0.91        0.00      8.17 o 
  11   1   6        1.02        0.00      5.82 o 
 -11   2   6        0.63        2.25      5.00 o 
 -11   2   6        0.71        0.00      4.67 o 
 -10   2   6        5.51        4.90      4.92 o 
 -10   2   6        4.92        4.33      4.61 o 
  -9   2   6        1.17        0.00      3.48 o 
  -9   2   6        1.30        3.07      4.22 o 
  -8   2   6        1.02        0.31      2.25 o 
  -8   2   6        1.14        0.70      2.47 o 
  -7   2   6        1.18        0.83      2.11 o 
  -7   2   6        1.06        0.00      1.89 o 
  -6   2   6      112.01      104.65      6.50 o 
  -6   2   6      125.45      119.97      7.91 o 
  -5   2   6       15.62       13.54      3.49 o 
  -5   2   6       13.94       11.69      3.11 o 
  -4   2   6      132.31      122.31      8.91 o 
  -4   2   6      118.14      112.10      6.91 o 
  -3   2   6      286.85      309.85     10.53 o 
  -3   2   6      321.27      315.02     10.65 o 
  -2   2   6       46.91       41.06      3.04 o 
  -2   2   6       52.53       50.64      3.36 o 
  -1   2   6     1095.25     1174.73     21.70 o 
  -1   2   6     2321.91     2376.83     27.52 o 
  -1   2   6     1226.66     1156.71     21.73 o 
   0   2   6       51.53       54.01      3.72 o 
   0   2   6       46.01       44.21      2.85 o 
   1   2   6       34.38       37.73      2.81 o 
   1   2   6       38.51       40.06      2.81 o 
   2   2   6      298.33      297.56     10.44 o 
   2   2   6      334.12      333.77     13.65 o 
   3   2   6       21.50       25.52      4.22 o 
   3   2   6       19.19       19.49      3.69 o 
   4   2   6       46.85       41.86      5.43 o 
   4   2   6       52.47       52.55      5.98 o 
   5   2   6       22.07       22.69      5.02 o 
   5   2   6       19.71       19.56      4.32 o 
   6   2   6       14.84       16.32      4.89 o 
   6   2   6       16.62       16.56      5.18 o 
   7   2   6        5.93        5.70      4.32 o 
   7   2   6        5.29        6.06      4.22 o 
   8   2   6       45.09       44.29      8.25 o 
   8   2   6       40.26       33.42      7.46 o 
   9   2   6       62.01       60.87      9.76 o 
   9   2   6       55.37       47.60      9.06 o 
  10   2   6        0.90        0.00      4.77 o 
  10   2   6        0.80        2.40      5.29 o 
  11   2   6        0.76        1.57      5.98 o 
  11   2   6        0.68        0.74      6.66 o 
 -11   3   6        0.02        3.02      5.48 o 
 -11   3   6        0.02        0.00      5.41 o 
 -10   3   6       10.99       16.00      7.21 o 
 -10   3   6        9.81       12.17      5.42 o 
  -9   3   6        4.45        3.29      3.98 o 
  -9   3   6        4.98        7.17      3.52 o 
  -8   3   6        1.29        0.00      2.37 o 
  -8   3   6        1.44        3.11      2.84 o 
  -7   3   6       27.12       23.11      4.49 o 
  -7   3   6       30.38       29.87      4.92 o 
  -6   3   6        4.09        3.59      2.73 o 
  -6   3   6        4.58        9.69      3.68 o 
  -5   3   6       28.04       34.53      5.10 o 
  -5   3   6       25.03       25.67      4.64 o 
  -4   3   6       23.04       20.73      3.93 o 
  -4   3   6       25.80       28.01      4.57 o 
  -3   3   6      109.48      100.70      6.58 o 
  -3   3   6       97.75       98.18      6.45 o 
  -2   3   6      250.73      240.18      9.39 o 
  -2   3   6      223.87      250.89      9.49 o 
  -1   3   6        3.79        4.39      1.19 o 
  -1   3   6        4.24        3.56      1.24 o 
   0   3   6       32.32       32.29      2.59 o 
   0   3   6       28.86       27.56      2.46 o 
   1   3   6       37.87       38.39      2.76 o 
   1   3   6       33.81       32.84      2.41 o 
   2   3   6       17.58       12.01      3.10 o 
   2   3   6       15.70       14.83      3.29 o 
   3   3   6       26.21       34.46      4.87 o 
   3   3   6       29.36       40.19      5.11 o 
   4   3   6       43.90       38.15      5.50 o 
   4   3   6       49.17       56.71      6.49 o 
   5   3   6      178.69      200.17     13.94 o 
   5   3   6      200.12      209.55     11.45 o 
   6   3   6        6.36        3.50      3.62 o 
   6   3   6        7.12        7.71      3.75 o 
   7   3   6       61.43       50.84      8.07 o 
   7   3   6       68.80       75.22      9.28 o 
   8   3   6        2.17        5.40      4.71 o 
   8   3   6        1.93        4.96      4.48 o 
   9   3   6        0.18        0.00      4.42 o 
   9   3   6        0.16        0.00      4.60 o 
  10   3   6        0.29        0.00      5.09 o 
  10   3   6        0.25        3.96      5.90 o 
 -10   4   6        0.50        0.00      3.84 o 
 -10   4   6        0.45        0.28      4.51 o 
  -9   4   6        1.86        3.18      3.75 o 
  -9   4   6        2.08        4.13      3.96 o 
  -8   4   6        0.18        0.00      2.63 o 
  -8   4   6        0.20        0.77      2.82 o 
  -7   4   6       16.87       12.03      3.98 o 
  -7   4   6       15.06       16.93      3.88 o 
  -6   4   6       12.48       14.53      4.22 o 
  -6   4   6       13.98       14.73      4.36 o 
  -5   4   6       22.52       23.11      4.90 o 
  -5   4   6       20.11       23.87      4.90 o 
  -4   4   6        0.05        1.03      1.73 o 
  -4   4   6        0.06        0.54      1.76 o 
  -3   4   6      142.78      144.58      8.32 o 
  -3   4   6      127.48      136.93      8.00 o 
  -2   4   6        2.42        1.76      1.31 o 
  -2   4   6        2.71        0.95      1.67 o 
  -1   4   6      101.34      104.03      4.31 o 
  -1   4   6       90.48       92.17      4.50 o 
   0   4   6       17.97       14.99      2.02 o 
   0   4   6       16.05       10.49      1.80 o 
   1   4   6       31.49       41.63      4.58 o 
   1   4   6       28.12       30.27      3.62 o 
   2   4   6       24.14       24.58      4.20 o 
   2   4   6       21.55       13.60      3.29 o 
   3   4   6       49.41       44.32      5.56 o 
   3   4   6       55.34       56.23      6.05 o 
   4   4   6       46.19       45.93      6.11 o 
   4   4   6       41.24       36.54      5.70 o 
   5   4   6        0.25        3.68      3.32 o 
   5   4   6        0.22        0.00      2.85 o 
   6   4   6       11.27       11.07      4.74 o 
   6   4   6       12.62       15.88      5.40 o 
   7   4   6      100.61      106.70     10.84 o 
   7   4   6       89.84       68.64      9.11 o 
   8   4   6        2.29        2.09      4.33 o 
   8   4   6        2.56        0.00      3.82 o 
   9   4   6       14.57        9.18      6.36 o 
   9   4   6       13.01        7.43      5.66 o 
  10   4   6        3.86       10.14      8.14 o 
  10   4   6        3.45        3.17      6.69 o 
 -10   5   6        0.05        0.00      3.65 o 
 -10   5   6        0.06        0.00      3.69 o 
  -9   5   6        0.20        1.64      3.42 o 
  -9   5   6        0.23        2.36      3.42 o 
  -8   5   6        2.66        4.13      3.66 o 
  -8   5   6        2.98        1.93      3.26 o 
  -7   5   6        1.38        2.30      3.07 o 
  -7   5   6        1.23        0.00      2.63 o 
  -6   5   6       27.10       27.81      6.02 o 
  -6   5   6       24.19       21.93      5.28 o 
  -5   5   6       48.06       47.85      6.72 o 
  -5   5   6       42.91       47.53      6.55 o 
  -4   5   6       13.54       11.20      3.71 o 
  -4   5   6       12.09        8.07      3.29 o 
  -3   5   6      105.20      106.87      7.78 o 
  -3   5   6       93.93      104.51      7.46 o 
  -2   5   6       11.46       13.58      3.33 o 
  -2   5   6       10.24        8.26      2.39 o 
  -1   5   6       23.25       25.51      3.93 o 
  -1   5   6       26.04       30.82      2.92 o 
   0   5   6        3.03        2.69      1.72 o 
   0   5   6        2.70        3.24      1.75 o 
   1   5   6       11.28       12.84      3.23 o 
   1   5   6       12.63       12.89      3.00 o 
   2   5   6       50.89       50.62      5.64 o 
   2   5   6       45.44       41.72      5.34 o 
   3   5   6        4.91        4.80      2.69 o 
   3   5   6        5.50        4.97      2.47 o 
   4   5   6       37.72       41.74      6.27 o 
   4   5   6       33.68       28.45      5.35 o 
   5   5   6       64.57       47.30      7.14 o 
   5   5   6       72.31       66.43      8.04 o 
   6   5   6        0.00        1.72      3.11 o 
   6   5   6        0.00        1.91      3.52 o 
   7   5   6       38.33       42.89      7.88 o 
   7   5   6       34.22       26.86      6.92 o 
   8   5   6        9.01       13.47      5.82 o 
   8   5   6        8.04        8.43      5.89 o 
   9   5   6        0.53        3.23      6.36 o 
   9   5   6        0.48        0.45      5.99 o 
  -9   6   6        1.73        0.00      4.80 o 
  -9   6   6        1.94        1.24      4.78 o 
  -8   6   6        5.38        7.01      4.06 o 
  -8   6   6        6.02        5.03      4.33 o 
  -7   6   6        0.91        1.09      2.94 o 
  -7   6   6        1.02        0.26      3.11 o 
  -6   6   6       64.39       57.74      7.84 o 
  -6   6   6       72.11       92.03      9.34 o 
  -5   6   6       42.86       50.91      7.13 o 
  -5   6   6       38.27       42.48      6.57 o 
  -4   6   6        0.33        2.63      2.82 o 
  -4   6   6        0.37        0.00      2.24 o 
  -3   6   6       75.88       66.91      6.95 o 
  -3   6   6       84.99       83.35      7.81 o 
  -2   6   6       16.34       11.63      3.69 o 
  -2   6   6       14.59       18.19      5.69 o 
  -1   6   6      119.00      110.53     10.53 o 
  -1   6   6      106.26      113.36     10.18 o 
   0   6   6        0.82        0.00      1.57 o 
   0   6   6        0.92        0.68      1.75 o 
   1   6   6       13.46       16.90      3.64 o 
   1   6   6       12.02       18.28      3.48 o 
   2   6   6       49.82       54.72      6.28 o 
   2   6   6       44.48       41.13      5.56 o 
   3   6   6       62.10       51.32      6.65 o 
   3   6   6       69.55       66.29      7.33 o 
   4   6   6       27.88       26.11      5.72 o 
   4   6   6       31.22       28.08      5.85 o 
   5   6   6        0.66        0.00      2.73 o 
   5   6   6        0.74        4.16      3.24 o 
   6   6   6        0.14        0.00      3.45 o 
   6   6   6        0.16        4.19      4.04 o 
   7   6   6       10.78        8.32      5.08 o 
   7   6   6        9.63        6.81      4.97 o 
   8   6   6       14.58       15.07      7.87 o 
   8   6   6       13.01        9.31      7.50 o 
   9   6   6        2.01        0.00      6.11 o 
   9   6   6        1.79        0.00      5.85 o 
  -8   7   6        0.45        0.63      4.48 o 
  -8   7   6        0.40        0.00      4.52 o 
  -7   7   6       11.52       14.78      4.89 o 
  -7   7   6       10.29        7.65      3.94 o 
  -6   7   6        1.71        0.35      3.66 o 
  -6   7   6        1.92        0.73      3.69 o 
  -5   7   6        0.03        2.07      3.91 o 
  -5   7   6        0.03        0.00      2.81 o 
  -4   7   6        0.85        0.74      3.98 o 
  -4   7   6        0.76        2.24      4.09 o 
  -3   7   6        1.90        1.38      3.74 o 
  -3   7   6        1.70        0.00      3.26 o 
  -2   7   6        6.11        2.37      3.64 o 
  -2   7   6        5.46        5.54      3.88 o 
  -1   7   6        3.95        2.04      3.46 o 
  -1   7   6        4.43        1.48      3.18 o 
   0   7   6        6.77        5.99      3.30 o 
   0   7   6        7.58        4.32      3.84 o 
   1   7   6        0.10        1.96      2.33 o 
   1   7   6        0.09        1.54      2.08 o 
   2   7   6        4.23        2.49      3.00 o 
   2   7   6        4.74        4.10      3.05 o 
   3   7   6       61.91       51.77      7.11 o 
   3   7   6       69.34       59.17      7.32 o 
   4   7   6        3.18        2.70      3.53 o 
   4   7   6        3.56        2.76      3.55 o 
   5   7   6        1.42        5.70      4.14 o 
   5   7   6        1.59        0.00      3.11 o 
   6   7   6       27.85       24.78      6.88 o 
   6   7   6       31.19       26.25      6.79 o 
   7   7   6       15.23        8.84      6.41 o 
   7   7   6       13.60        7.33      6.25 o 
   8   7   6       14.82       16.87      8.61 o 
   8   7   6       13.24       15.46      7.71 o 
  -7   8   6        0.28        1.05      5.95 o 
  -7   8   6        0.25        5.12      5.58 o 
  -6   8   6        0.46        0.00      3.59 o 
  -6   8   6        0.51        4.13      5.45 o 
  -5   8   6       11.70       12.43      6.37 o 
  -5   8   6       13.11       14.47      6.49 o 
  -4   8   6        1.45        0.00      4.17 o 
  -4   8   6        1.29        0.00      3.65 o 
  -3   8   6        7.79        1.54      4.39 o 
  -3   8   6        6.95        3.96      4.32 o 
  -2   8   6        0.00        0.90      3.29 o 
  -2   8   6        0.00        0.17      3.45 o 
  -1   8   6        0.41        0.16      3.14 o 
  -1   8   6        0.37        3.40      3.80 o 
   0   8   6       60.64       44.96      8.48 o 
   0   8   6       67.91       56.26      9.27 o 
   1   8   6       12.35        8.94      5.02 o 
   1   8   6       11.02       13.25      4.33 o 
   2   8   6       61.91       63.42      7.64 o 
   2   8   6       55.28       38.44      7.84 o 
   3   8   6        0.02        0.86      2.97 o 
   3   8   6        0.02        1.83      3.58 o 
   4   8   6       19.10       11.63      4.77 o 
   4   8   6       17.05       13.89      5.22 o 
   5   8   6       22.93       24.48      6.89 o 
   5   8   6       20.48       19.34      5.99 o 
   6   8   6        2.48        0.00      5.13 o 
   6   8   6        2.22        3.30      5.82 o 
   7   8   6        0.01        2.57      6.63 o 
   7   8   6        0.01        2.89      6.62 o 
  -6   9   6        9.19       11.02     10.25 o 
  -6   9   6        8.21        7.66      5.76 o 
  -5   9   6        1.07        5.08      5.64 o 
  -5   9   6        0.96        0.00      6.20 o 
  -4   9   6        4.01        2.57      4.61 o 
  -4   9   6        3.58        0.00      4.38 o 
  -3   9   6        5.59        4.20      4.90 o 
  -3   9   6        6.26        2.60      4.58 o 
  -2   9   6       15.38       15.82      6.62 o 
  -2   9   6       17.23       14.85      5.74 o 
  -1   9   6        1.10        2.24      4.12 o 
  -1   9   6        1.23        1.53      3.88 o 
   0   9   6        8.96        7.36      5.25 o 
   0   9   6       10.04        3.27      4.51 o 
   1   9   6        4.92       11.24      5.72 o 
   1   9   6        5.51        1.86      4.64 o 
   2   9   6       17.28       14.15      6.31 o 
   2   9   6       19.36       24.14     10.76 o 
   3   9   6        4.21        5.10      4.26 o 
   3   9   6        3.76        5.64      4.93 o 
   4   9   6        2.92        0.90      4.26 o 
   4   9   6        2.61        0.00      5.00 o 
   5   9   6       20.32       16.33      8.06 o 
   5   9   6       18.14       10.83      6.97 o 
   6   9   6        9.04       11.47      7.65 o 
   6   9   6       10.12        5.89      5.12 o 
  -4  10   6        0.16        2.34      7.36 o 
  -4  10   6        0.18        0.00      4.83 o 
  -3  10   6       12.18       10.06      6.72 o 
  -3  10   6       10.87       11.10      6.75 o 
  -2  10   6        4.20        3.34      5.25 o 
  -2  10   6        3.75        3.50      5.35 o 
  -1  10   6       42.52       43.63      9.28 o 
  -1  10   6       37.96       22.05      7.59 o 
   0  10   6        0.74        0.00      4.23 o 
   0  10   6        0.83        3.36      5.09 o 
   1  10   6        6.33       11.08      6.20 o 
   1  10   6        5.65        4.52      5.61 o 
   2  10   6        5.55        6.41      7.81 o 
   2  10   6        4.95        5.83      6.63 o 
   3  10   6       45.10       43.24     13.86 o 
   4  10   6        6.85       15.23      7.34 o 
   4  10   6        6.11        2.02      8.26 o 
 -11   0   7       16.39       19.50     11.04 o 
 -11   0   7       18.36       14.69     10.14 o 
  -9   0   7       37.35       38.54     11.62 o 
  -9   0   7       41.84       27.20     10.53 o 
  -7   0   7      117.93      106.71     15.32 o 
  -7   0   7      132.08      129.14     16.08 o 
  -5   0   7      129.34      125.35      7.92 o 
  -5   0   7      115.48      122.29      8.06 o 
  -3   0   7        0.42        1.75      1.96 o 
  -3   0   7        0.47        1.13      1.66 o 
  -1   0   7      304.95      329.60     11.90 o 
  -1   0   7      272.28      326.96     11.87 o 
   1   0   7     1019.15     1196.27     22.71 o 
   1   0   7     1141.42     1217.36     22.91 o 
   3   0   7       11.54       15.66      6.44 o 
   3   0   7       12.92       15.34      6.69 o 
   5   0   7       60.69       77.18     13.73 o 
   5   0   7       54.19       48.79     11.77 o 
   7   0   7        0.30        0.00      6.46 o 
   7   0   7        0.34        2.46      7.81 o 
   9   0   7       39.80       26.80     14.03 o 
   9   0   7       44.58       63.88     18.05 o 
  11   0   7       17.25       17.51     14.94 o 
  11   0   7       19.32       10.88     13.09 o 
 -11   1   7        1.15        4.89      5.10 o 
 -11   1   7        1.03        0.67      4.87 o 
 -10   1   7        0.08        3.71      4.51 o 
 -10   1   7        0.09        0.00      4.04 o 
  -9   1   7        5.93        1.13      4.19 o 
  -9   1   7        6.65        5.09      4.35 o 
  -8   1   7        0.06        0.00      3.42 o 
  -8   1   7        0.06        0.95      3.45 o 
  -7   1   7       11.89        8.20      3.39 o 
  -7   1   7       13.32       15.44      3.20 o 
  -6   1   7        0.58        0.97      2.12 o 
  -6   1   7        0.65        1.29      2.18 o 
  -5   1   7      142.35      154.81      6.26 o 
  -5   1   7      159.42      157.05      8.16 o 
  -4   1   7       47.94       46.42      3.83 o 
  -4   1   7       53.69       51.68      3.83 o 
  -3   1   7       14.47       12.07      3.42 o 
  -3   1   7       16.20       16.38      3.81 o 
  -3   1   7       30.67       36.61      4.95 o 
  -2   1   7      742.23      792.21     17.66 o 
  -2   1   7      350.11      369.26     13.10 o 
  -2   1   7      392.12      388.77     13.34 o 
  -1   1   7     3008.33     3540.57     38.36 o 
  -1   1   7     1419.04     1626.11     26.66 o 
  -1   1   7     1589.29     1630.85     26.89 o 
   0   1   7      734.47      726.66     12.40 o 
   0   1   7      655.79      712.96     12.18 o 
   1   1   7        0.76        1.70      1.27 o 
   1   1   7        0.68        1.22      1.08 o 
   2   1   7       65.39       85.82      4.70 o 
   2   1   7       73.24       84.74      4.71 o 
   3   1   7        8.71        6.89      2.53 o 
   3   1   7        9.75       11.52      2.40 o 
   4   1   7        2.12        2.75      2.33 o 
   4   1   7        2.38        4.55      2.65 o 
   5   1   7        9.67        9.83      4.09 o 
   5   1   7        8.64        5.38      3.37 o 
   6   1   7       92.33       90.03      9.51 o 
   6   1   7      103.41      114.42     10.34 o 
   7   1   7       19.60       22.76      6.31 o 
   7   1   7       17.50       17.45      6.17 o 
   8   1   7       30.76       24.42      6.94 o 
   8   1   7       34.45       27.50      7.08 o 
   9   1   7        5.81        1.38      6.62 o 
   9   1   7        6.51        0.00      4.70 o 
  10   1   7        0.05        4.45      5.90 o 
  10   1   7        0.05        8.94      8.00 o 
 -11   2   7        1.39        6.04      5.77 o 
 -11   2   7        1.55        3.18      5.34 o 
 -10   2   7       25.53       23.18      7.36 o 
 -10   2   7       28.60       21.50      6.94 o 
  -9   2   7       16.44       15.15      5.92 o 
  -9   2   7       18.41       18.22      6.81 o 
  -8   2   7       16.65        9.61      4.13 o 
  -8   2   7       18.65       15.31      3.61 o 
  -7   2   7       33.38       37.42      5.02 o 
  -7   2   7       29.80       22.08      3.67 o 
  -6   2   7        0.52        3.93      2.59 o 
  -6   2   7        0.58        0.95      2.07 o 
  -5   2   7       56.46       39.01      5.24 o 
  -5   2   7       63.23       56.35      5.86 o 
  -4   2   7       26.06       28.01      4.45 o 
  -4   2   7       23.27       17.58      3.48 o 
  -3   2   7       21.77       19.84      3.62 o 
  -3   2   7       24.38       28.77      4.16 o 
  -2   2   7       15.48       14.98      2.46 o 
  -2   2   7       13.82       13.57      2.40 o 
  -2   2   7       29.30       19.66      7.33 o 
  -1   2   7      234.97      253.42     10.15 o 
  -1   2   7      124.13      127.86      7.96 o 
  -1   2   7      110.84      127.59      7.78 o 
   0   2   7        2.53        3.64      1.31 o 
   0   2   7        2.83        6.28      2.17 o 
   1   2   7      406.04      401.54      8.23 o 
   1   2   7      362.54      396.97      8.32 o 
   2   2   7      189.12      220.49      6.83 o 
   2   2   7      211.81      223.61      6.16 o 
   3   2   7      501.22      561.49     11.31 o 
   3   2   7      561.36      587.03     16.62 o 
   4   2   7      122.59      121.92      9.09 o 
   4   2   7      109.46       96.81      8.26 o 
   5   2   7       16.42       13.35      4.57 o 
   5   2   7       14.66       11.24      4.45 o 
   6   2   7      113.53      128.08     10.97 o 
   6   2   7      101.37      101.25      9.86 o 
   7   2   7        7.41       11.81      5.31 o 
   7   2   7        6.61        7.63      4.78 o 
   8   2   7       70.91       48.00      8.52 o 
   8   2   7       79.41       78.94     10.65 o 
   9   2   7       20.83       17.48      7.11 o 
   9   2   7       23.33       25.47      7.74 o 
  10   2   7        6.20        2.72      6.06 o 
  10   2   7        5.53        4.22      5.42 o 
 -10   3   7        3.77        3.66      4.01 o 
 -10   3   7        4.22        2.73      5.06 o 
  -9   3   7        0.01        2.52      3.80 o 
  -9   3   7        0.01        1.25      3.23 o 
  -8   3   7        5.39        3.45      2.98 o 
  -8   3   7        6.04        6.15      3.20 o 
  -7   3   7        1.41        0.52      2.22 o 
  -7   3   7        1.58        0.80      2.46 o 
  -6   3   7       26.92       18.92      4.55 o 
  -6   3   7       24.04       19.18      4.61 o 
  -5   3   7       11.87       12.03      3.32 o 
  -5   3   7       10.60       13.45      3.84 o 
  -4   3   7       15.46       19.78      4.09 o 
  -4   3   7       13.81       13.74      3.29 o 
  -3   3   7      133.32      138.51      7.83 o 
  -3   3   7      119.04      130.75      9.41 o 
  -2   3   7        1.46        0.84      1.25 o 
  -2   3   7        1.63        1.44      1.29 o 
  -1   3   7       45.09       39.38      3.36 o 
  -1   3   7       50.51       41.21      3.46 o 
   0   3   7      181.75      160.93      5.40 o 
   0   3   7      162.28      158.19      5.27 o 
   1   3   7        1.93        3.32      1.29 o 
   1   3   7        1.73        1.41      1.13 o 
   2   3   7       38.34       34.18      4.65 o 
   2   3   7       42.94       40.97      4.89 o 
   3   3   7       78.13       69.19      8.07 o 
   3   3   7       87.50       98.40      7.78 o 
   4   3   7      286.38      273.32     12.61 o 
   4   3   7      255.70      240.72     11.70 o 
   5   3   7        0.32        1.18      3.00 o 
   5   3   7        0.29        2.78      3.01 o 
   6   3   7        5.16        4.77      4.00 o 
   6   3   7        5.77        3.97      4.07 o 
   7   3   7      263.61      239.80     14.58 o 
   7   3   7      235.37      212.99     13.83 o 
   8   3   7        4.29        0.00      4.55 o 
   8   3   7        3.83        1.12      5.02 o 
   9   3   7        4.01        7.62      5.53 o 
   9   3   7        3.58        0.00      4.93 o 
  10   3   7        1.12        4.51      6.37 o 
  10   3   7        1.25        5.58      6.22 o 
 -10   4   7        0.76        0.61      3.90 o 
 -10   4   7        0.68        2.78      4.62 o 
  -9   4   7        1.02        1.15      3.17 o 
  -9   4   7        1.14        5.51      3.64 o 
  -8   4   7        0.03        2.82      3.10 o 
  -8   4   7        0.02        0.32      2.89 o 
  -7   4   7       34.81       33.09      5.13 o 
  -7   4   7       38.98       45.60      5.38 o 
  -6   4   7        8.69        9.10      3.78 o 
  -6   4   7        7.76        7.10      3.68 o 
  -5   4   7       10.73        9.86      3.96 o 
  -5   4   7        9.58       14.25      4.25 o 
  -4   4   7       57.09       52.93      6.04 o 
  -4   4   7       63.94       61.52      6.53 o 
  -3   4   7        5.76        3.34      2.40 o 
  -3   4   7        6.45        5.08      2.47 o 
  -2   4   7      450.11      473.16     14.09 o 
  -2   4   7      504.11      493.17     14.60 o 
  -1   4   7      142.52      132.58      5.57 o 
  -1   4   7      159.62      145.94      5.25 o 
   0   4   7      121.33      110.77      4.73 o 
   0   4   7      108.33      107.96      4.64 o 
   1   4   7       15.04       13.54      2.82 o 
   1   4   7       16.85       14.86      2.94 o 
   2   4   7       70.57       75.51      6.59 o 
   2   4   7       63.01       64.70      6.20 o 
   3   4   7       52.20       43.59      5.67 o 
   3   4   7       58.46       59.22      6.55 o 
   4   4   7       34.25       35.34      5.98 o 
   4   4   7       30.58       27.10      5.60 o 
   5   4   7       37.08       35.91      6.28 o 
   5   4   7       33.10       24.72      5.70 o 
   6   4   7       70.68       58.63      8.35 o 
   6   4   7       79.17       84.92      9.66 o 
   7   4   7        1.44        0.81      4.14 o 
   7   4   7        1.62        5.56      4.60 o 
   8   4   7       68.08       78.12     10.72 o 
   8   4   7       60.79       40.73      8.41 o 
   9   4   7       15.96       15.58      7.20 o 
   9   4   7       14.25        4.70      5.53 o 
  10   4   7        0.19        2.14      6.02 o 
  10   4   7        0.21        0.00      6.76 o 
 -10   5   7        8.63       12.87      5.24 o 
 -10   5   7        7.71        9.37      5.38 o 
  -9   5   7        7.41        2.85      3.80 o 
  -9   5   7        8.29       10.03      4.26 o 
  -8   5   7        0.67        1.35      3.30 o 
  -8   5   7        0.59        0.86      3.16 o 
  -7   5   7       34.39       32.19      5.56 o 
  -7   5   7       38.51       40.21      6.86 o 
  -6   5   7        1.93        0.44      3.18 o 
  -6   5   7        1.72        3.42      3.58 o 
  -5   5   7      106.11      107.29      9.03 o 
  -5   5   7      118.85      125.81      9.89 o 
  -4   5   7        0.87        1.56      2.40 o 
  -4   5   7        0.98        4.58      2.91 o 
  -3   5   7      118.40      103.63      8.09 o 
  -3   5   7      105.72      102.75      7.87 o 
  -2   5   7       26.24       25.99      4.61 o 
  -2   5   7       23.43       22.24      4.16 o 
  -1   5   7        8.18        7.29      2.78 o 
  -1   5   7        7.30        4.87      1.44 o 
   0   5   7       35.47       32.26      3.88 o 
   0   5   7       39.72       36.73      3.46 o 
   1   5   7        6.64        8.29      2.63 o 
   1   5   7        5.93        4.00      2.11 o 
   2   5   7        2.04        5.16      2.78 o 
   2   5   7        2.29        4.87      2.66 o 
   3   5   7        3.62        5.77      3.37 o 
   3   5   7        3.24        4.42      3.00 o 
   4   5   7       52.43       51.68      7.10 o 
   4   5   7       58.72       71.05      7.93 o 
   5   5   7        0.02        0.84      3.52 o 
   5   5   7        0.02        0.00      3.27 o 
   6   5   7       78.65       53.59      8.26 o 
   6   5   7       88.09       82.81      9.63 o 
   7   5   7        6.45        0.17      3.62 o 
   7   5   7        5.76        5.44      4.52 o 
   8   5   7        2.46        0.00      4.55 o 
   8   5   7        2.20        6.14      5.53 o 
   9   5   7        0.15        6.54      7.47 o 
   9   5   7        0.13        0.00      5.09 o 
  -9   6   7        4.05        8.74      4.67 o 
  -9   6   7        3.62        4.81      4.29 o 
  -8   6   7        7.01        8.80      4.36 o 
  -8   6   7        6.25        6.85      3.96 o 
  -7   6   7       15.91       17.52      4.73 o 
  -7   6   7       17.82       11.69      5.09 o 
  -6   6   7       26.80       23.65      5.69 o 
  -6   6   7       30.02       33.58      6.66 o 
  -5   6   7       19.96       26.44      5.80 o 
  -5   6   7       17.83       20.75      5.25 o 
  -4   6   7       14.74       12.71      4.16 o 
  -4   6   7       13.16       12.20      4.14 o 
  -3   6   7       33.58       36.13      5.82 o 
  -3   6   7       29.99       26.38      5.10 o 
  -2   6   7        9.05        6.75      2.91 o 
  -2   6   7       10.14       13.90      4.06 o 
  -1   6   7       13.98        2.78      3.55 o 
  -1   6   7       15.66        9.03      4.29 o 
   0   6   7        0.50        0.89      2.24 o 
   0   6   7        0.56        2.37      2.54 o 
   1   6   7        2.86        3.18      2.30 o 
   1   6   7        3.21        4.67      2.47 o 
   2   6   7       29.44       37.23      5.67 o 
   2   6   7       26.29       25.63      4.93 o 
   3   6   7      184.15      166.05     10.62 o 
   3   6   7      206.24      198.42     11.41 o 
   4   6   7       10.62       15.56      5.19 o 
   4   6   7        9.48       12.00      4.49 o 
   5   6   7       32.00       28.20      6.65 o 
   5   6   7       35.84       28.07      6.59 o 
   6   6   7       28.96       33.93      7.39 o 
   6   6   7       25.85       26.12      6.57 o 
   7   6   7        6.86        7.34      5.29 o 
   7   6   7        6.13        0.00      4.33 o 
   8   6   7       62.29       45.12     11.68 o 
   8   6   7       69.77       82.34     14.59 o 
   9   6   7        0.04        0.00      6.28 o 
   9   6   7        0.03        0.00      7.23 o 
  -8   7   7        3.15        3.02      4.42 o 
  -8   7   7        2.81        1.67      3.61 o 
  -7   7   7        3.82        5.02      3.91 o 
  -7   7   7        4.28        0.00      3.81 o 
  -6   7   7       72.13       64.17      8.96 o 
  -6   7   7       64.41       62.44      8.52 o 
  -5   7   7        5.27        9.80      4.73 o 
  -5   7   7        4.71        8.57      4.00 o 
  -4   7   7        0.87        1.41      3.33 o 
  -4   7   7        0.97        2.91      3.18 o 
  -3   7   7       36.94       28.36      7.04 o 
  -3   7   7       41.37       32.94      7.69 o 
  -2   7   7        0.90        1.32      3.64 o 
  -2   7   7        1.00        0.00      3.21 o 
  -1   7   7       26.45       30.43      7.18 o 
  -1   7   7       29.62       22.95      6.28 o 
   0   7   7       25.56       21.54      6.38 o 
   0   7   7       28.63       25.74      6.75 o 
   1   7   7       11.36        8.81      3.04 o 
   1   7   7       10.14        9.31      3.77 o 
   2   7   7       24.02       13.23      4.20 o 
   2   7   7       26.90       19.39      4.97 o 
   3   7   7        1.55        0.00      2.68 o 
   3   7   7        1.38        0.00      3.27 o 
   4   7   7        3.48        4.49      4.19 o 
   4   7   7        3.90        4.67      4.28 o 
   5   7   7       35.82       36.21      7.50 o 
   5   7   7       31.98       26.34      6.70 o 
   6   7   7       11.11       10.67      5.41 o 
   6   7   7        9.92       14.35      5.64 o 
   7   7   7        6.25        9.74      7.33 o 
   7   7   7        7.00        9.53      7.46 o 
   8   7   7        0.08        3.53      7.33 o 
   8   7   7        0.09        0.00      6.28 o 
  -7   8   7        0.23        0.39      5.22 o 
  -7   8   7        0.21        0.00      4.90 o 
  -6   8   7        2.53        1.25      5.60 o 
  -6   8   7        2.84        3.90      5.73 o 
  -5   8   7       12.00       15.84      6.18 o 
  -5   8   7       10.72        8.61      5.79 o 
  -4   8   7        2.36        2.21      4.51 o 
  -4   8   7        2.64        0.00      3.87 o 
  -3   8   7       26.20        9.08      5.26 o 
  -3   8   7       23.39       12.55      5.90 o 
  -2   8   7        0.34        0.00      3.85 o 
  -2   8   7        0.30        3.18      3.94 o 
  -1   8   7        3.04        2.97      3.96 o 
  -1   8   7        2.71        1.02      3.23 o 
   0   8   7        0.45        2.54      3.96 o 
   0   8   7        0.40        0.00      3.48 o 
   1   8   7        0.40        4.01      4.29 o 
   1   8   7        0.35        0.00      2.75 o 
   2   8   7        0.02        0.00      2.92 o 
   2   8   7        0.01        1.57      3.46 o 
   3   8   7        1.99        4.51      3.94 o 
   3   8   7        2.23        0.49      2.94 o 
   4   8   7        0.04        1.96      4.12 o 
   4   8   7        0.05        0.00      2.97 o 
   5   8   7        0.12        1.51      4.49 o 
   5   8   7        0.11        0.00      3.78 o 
   6   8   7        2.39        0.00      4.94 o 
   6   8   7        2.13        0.00      4.93 o 
   7   8   7        7.75        6.04      7.08 o 
   7   8   7        8.68        8.27      7.46 o 
  -6   9   7        2.70        8.78      6.94 o 
  -6   9   7        3.03        2.40      9.12 o 
  -5   9   7        0.12        0.17      5.26 o 
  -5   9   7        0.13        0.00      4.84 o 
  -4   9   7        4.29        3.11      5.32 o 
  -4   9   7        3.83        4.09      5.35 o 
  -3   9   7        0.15        1.02      4.71 o 
  -3   9   7        0.17        0.00      4.07 o 
  -2   9   7        0.98        1.93      4.38 o 
  -2   9   7        0.88        0.00      4.38 o 
  -1   9   7       18.06        7.65      5.47 o 
  -1   9   7       20.23       18.06      6.75 o 
   0   9   7       13.38       14.69      6.33 o 
   0   9   7       14.98        9.35      5.92 o 
   1   9   7       36.05       37.45      9.16 o 
   1   9   7       40.37       26.44      7.97 o 
   2   9   7        4.53        6.56      4.13 o 
   2   9   7        5.08       13.47      9.63 o 
   3   9   7        0.00        4.81      5.19 o 
   3   9   7        0.00        0.00      4.09 o 
   4   9   7        6.68        2.95      4.25 o 
   4   9   7        5.96        5.82      6.28 o 
   5   9   7       15.54       26.03      9.21 o 
   5   9   7       13.87       10.12      7.20 o 
  -3  10   7        2.85        7.66      6.53 o 
  -3  10   7        2.55        0.96      5.29 o 
  -2  10   7        2.52        0.00      4.81 o 
  -2  10   7        2.25        6.17      5.58 o 
  -1  10   7        0.00        6.02      5.56 o 
  -1  10   7        0.00        6.88      5.34 o 
   0  10   7        3.28        5.90      5.76 o 
   0  10   7        2.93        5.95      5.82 o 
   1  10   7        0.00        0.96      4.87 o 
   1  10   7        0.00        0.86      5.24 o 
   2  10   7        0.39        1.70      5.34 o 
   2  10   7        0.35        2.43      5.26 o 
   3  10   7        4.23        4.45      9.22 o 
   3  10   7        3.78        1.86      4.19 o 
 -10   0   8        0.75        0.00      5.51 o 
 -10   0   8        0.67        4.30      6.72 o 
  -8   0   8       19.08       10.89      7.30 o 
  -8   0   8       17.03        8.30      6.60 o 
  -6   0   8        0.59        0.09      4.10 o 
  -6   0   8        0.66        1.50      3.74 o 
  -4   0   8      254.99      248.14     11.25 o 
  -4   0   8      227.67      258.21     11.50 o 
  -2   0   8     1162.26     1281.45     25.18 o 
  -2   0   8     1301.70     1362.08     25.68 o 
   0   0   8      866.55      893.60     20.95 o 
   0   0   8      773.72      877.69     20.96 o 
   2   0   8     1931.86     2185.20     33.77 o 
   2   0   8     2163.63     2155.17     33.45 o 
   4   0   8      304.48      335.47     24.58 o 
   4   0   8      341.01      382.33     25.84 o 
   6   0   8        0.12        9.25      7.71 o 
   6   0   8        0.13        1.03      7.39 o 
   8   0   8       36.10       17.51     11.87 o 
   8   0   8       32.24       43.17     14.30 o 
  10   0   8       26.93       48.56     18.86 o 
  10   0   8       24.04       25.93     13.79 o 
 -11   1   8        4.96        5.47      5.57 o 
 -11   1   8        5.56        3.90      5.47 o 
 -10   1   8        5.94        1.08      4.55 o 
 -10   1   8        6.65        1.34      4.74 o 
  -9   1   8        4.38        5.24      4.83 o 
  -9   1   8        3.91        0.00      3.66 o 
  -8   1   8        0.00        0.33      3.32 o 
  -8   1   8        0.00        1.73      3.90 o 
  -7   1   8        6.55        7.55      4.64 o 
  -7   1   8        5.85        5.73      2.98 o 
  -6   1   8        0.30        0.22      2.17 o 
  -6   1   8        0.27        1.48      2.20 o 
  -5   1   8        2.53        0.99      2.09 o 
  -5   1   8        2.83        5.60      2.53 o 
  -4   1   8       14.09       20.74      2.84 o 
  -4   1   8       12.58       17.44      2.69 o 
  -3   1   8      554.08      561.25     17.38 o 
  -3   1   8     1174.63     1264.72     23.41 o 
  -3   1   8      620.55      585.72     17.59 o 
  -2   1   8      187.44      185.20      9.56 o 
  -2   1   8       88.42       94.57      7.41 o 
  -2   1   8       99.02       97.70      7.36 o 
  -1   1   8      273.32      320.06     10.63 o 
  -1   1   8      244.05      296.49     10.22 o 
  -1   1   8      517.37      671.65     23.55 o 
   0   1   8      965.60     1034.27     15.86 o 
   0   1   8      862.16     1039.97     15.84 o 
   1   1   8       80.79      100.78      6.42 o 
   1   1   8       90.48       94.19      6.37 o 
   2   1   8      167.74      201.69      7.45 o 
   2   1   8      187.86      199.41      7.32 o 
   3   1   8      169.98      161.37      6.83 o 
   3   1   8      151.77      167.18      8.19 o 
   4   1   8      344.66      364.01     17.84 o 
   4   1   8      386.01      431.54     15.92 o 
   5   1   8       10.36       11.97      4.39 o 
   5   1   8        9.25        8.74      4.71 o 
   6   1   8      250.84      259.80     14.66 o 
   6   1   8      223.97      250.73     24.70 o 
   7   1   8       78.96       81.60     10.27 o 
   7   1   8       70.50       61.08     10.82 o 
   8   1   8       84.51       78.08     13.09 o 
   8   1   8       94.65      112.05     12.16 o 
   9   1   8        3.50        5.00      5.41 o 
   9   1   8        3.12        0.00      6.20 o 
  10   1   8       49.00       55.41     11.29 o 
  10   1   8       43.75       27.63     10.50 o 
 -10   2   8        8.60        2.79      4.80 o 
 -10   2   8        7.68        1.18      4.61 o 
  -9   2   8        0.18        0.36      4.17 o 
  -9   2   8        0.16        0.00      3.52 o 
  -8   2   8       10.78        8.00      5.18 o 
  -8   2   8        9.63       13.36      5.08 o 
  -7   2   8        0.51        2.05      2.12 o 
  -7   2   8        0.46        1.50      2.08 o 
  -6   2   8       30.15       26.03      4.93 o 
  -6   2   8       33.77       29.07      5.06 o 
  -5   2   8       34.04       42.54      5.61 o 
  -5   2   8       38.12       42.76      5.67 o 
  -4   2   8        0.27        1.08      2.07 o 
  -4   2   8        0.24        2.08      2.17 o 
  -3   2   8      816.41      798.77     18.17 o 
  -3   2   8      728.95      738.72     17.46 o 
  -2   2   8       16.67       13.98      3.77 o 
  -2   2   8       18.67       21.07      4.29 o 
  -2   2   8       35.34       36.22      5.13 o 
  -1   2   8        9.08        7.49      2.95 o 
  -1   2   8       19.24       22.73      4.70 o 
  -1   2   8       10.17       13.22      3.65 o 
   0   2   8      122.40      126.51      7.01 o 
   0   2   8      109.29      110.51      6.59 o 
   1   2   8     1061.85     1023.21     15.45 o 
   1   2   8      948.10     1063.03     15.90 o 
   2   2   8      110.01      105.60      4.89 o 
   2   2   8       98.22       98.92      4.83 o 
   3   2   8       50.04       61.93      6.63 o 
   3   2   8       44.68       44.62      5.80 o 
   4   2   8       47.17       35.08      5.96 o 
   4   2   8       52.83       58.39      7.21 o 
   5   2   8        0.36        0.00      2.89 o 
   5   2   8        0.40        5.34      3.80 o 
   6   2   8       12.34        6.57      4.30 o 
   6   2   8       13.83       10.51      4.99 o 
   7   2   8        0.22        0.00      3.65 o 
   7   2   8        0.25        2.81      4.39 o 
   8   2   8       32.60       21.54      7.11 o 
   8   2   8       36.51       33.68      8.10 o 
   9   2   8       23.91       11.91      6.52 o 
   9   2   8       26.78       23.02      7.16 o 
  10   2   8        2.12        1.02      5.85 o 
  10   2   8        2.38        8.13      5.96 o 
 -10   3   8        0.36        0.35      4.51 o 
 -10   3   8        0.40        1.83      5.13 o 
  -9   3   8        7.38        6.22      5.13 o 
  -9   3   8        6.59        2.81      3.59 o 
  -8   3   8       37.14       38.37      5.89 o 
  -8   3   8       33.16       29.67      5.95 o 
  -7   3   8       13.61        7.50      3.07 o 
  -7   3   8       15.24       16.04      4.45 o 
  -6   3   8        9.74       10.66      4.01 o 
  -6   3   8       10.91       14.79      4.36 o 
  -5   3   8       58.09       52.13      6.33 o 
  -5   3   8       65.06       68.71      7.16 o 
  -4   3   8       55.21       57.02      6.01 o 
  -4   3   8       61.84       55.71      6.15 o 
  -3   3   8       20.62       22.25      3.91 o 
  -3   3   8       23.09       22.83      4.09 o 
  -2   3   8      172.14      171.96      8.63 o 
  -2   3   8      153.70      160.93      8.21 o 
  -1   3   8      105.93      107.40      6.26 o 
  -1   3   8       94.58      102.20      5.18 o 
   0   3   8       33.73       35.65      3.45 o 
   0   3   8       37.77       44.51      4.87 o 
   1   3   8        2.75        3.42      1.32 o 
   1   3   8        3.08        2.72      1.22 o 
   2   3   8      156.48      152.01      9.04 o 
   2   3   8      175.25      166.06      7.86 o 
   3   3   8      225.40      244.17     11.70 o 
   3   3   8      201.25      217.17     11.16 o 
   4   3   8      108.85      102.71      9.08 o 
   4   3   8      121.91      124.09      9.98 o 
   5   3   8      104.78       89.51      9.27 o 
   5   3   8      117.35      127.44     10.81 o 
   6   3   8        7.96        8.84      4.61 o 
   6   3   8        7.10        0.95      3.85 o 
   7   3   8       13.05        8.39      5.29 o 
   7   3   8       14.61        9.61      4.97 o 
   8   3   8       17.58       17.74      7.13 o 
   8   3   8       15.69       15.52      6.47 o 
   9   3   8        9.80        1.80      5.83 o 
   9   3   8        8.75       10.60      6.62 o 
  10   3   8        2.27        0.00      5.74 o 
  10   3   8        2.02        3.55      6.24 o 
 -10   4   8       19.87       17.68      6.47 o 
 -10   4   8       22.26       20.75      7.90 o 
  -9   4   8        2.82        3.26      3.66 o 
  -9   4   8        2.51        0.87      4.09 o 
  -8   4   8        0.75        0.00      3.24 o 
  -8   4   8        0.67        0.00      2.69 o 
  -7   4   8       15.10       11.59      4.55 o 
  -7   4   8       16.91       16.86      5.18 o 
  -6   4   8        4.61        4.46      3.40 o 
  -6   4   8        4.11        3.98      3.23 o 
  -5   4   8        2.75        5.80      3.34 o 
  -5   4   8        2.45        4.52      3.14 o 
  -4   4   8       62.20       65.22      6.91 o 
  -4   4   8       55.54       53.22      6.31 o 
  -3   4   8        0.00        0.19      1.82 o 
  -3   4   8        0.00        0.10      1.88 o 
  -2   4   8       80.17       95.41      6.97 o 
  -2   4   8       89.79       89.34      6.97 o 
  -1   4   8        0.96        0.93      1.37 o 
  -1   4   8        0.86        2.76      1.35 o 
   0   4   8        0.32        2.44      1.25 o 
   0   4   8        0.36        1.47      1.34 o 
   1   4   8        2.95        5.61      1.93 o 
   1   4   8        2.64        1.63      1.72 o 
   2   4   8       69.48       72.12      6.94 o 
   2   4   8       77.82       75.73      6.17 o 
   3   4   8       10.80       14.96      3.80 o 
   3   4   8        9.64       13.38      4.07 o 
   4   4   8       13.46        9.34      4.16 o 
   4   4   8       15.07       17.00      5.06 o 
   5   4   8       12.45       17.13      5.34 o 
   5   4   8       11.11       12.68      4.90 o 
   6   4   8        7.91        8.55      4.42 o 
   6   4   8        8.85        6.86      4.84 o 
   7   4   8        7.34        9.74      5.42 o 
   7   4   8        6.55        4.38      5.10 o 
   8   4   8        8.24        9.73      5.63 o 
   8   4   8        9.23       13.51      5.92 o 
   9   4   8       26.21       15.98      7.49 o 
   9   4   8       29.35       18.63      7.91 o 
  -9   5   8        0.22        0.00      3.52 o 
  -9   5   8        0.25        0.32      3.61 o 
  -8   5   8       29.22       36.68      6.65 o 
  -8   5   8       26.09       28.77      5.76 o 
  -7   5   8       44.78       52.27      8.14 o 
  -7   5   8       39.98       35.85      6.91 o 
  -6   5   8      149.05      153.87     11.14 o 
  -6   5   8      133.08      146.11     10.97 o 
  -5   5   8        5.69        4.23      3.53 o 
  -5   5   8        5.08        5.12      3.23 o 
  -4   5   8        9.23       10.63      3.88 o 
  -4   5   8       10.34        8.93      3.50 o 
  -3   5   8        5.68        6.12      3.08 o 
  -3   5   8        6.36        0.70      2.24 o 
  -2   5   8       53.51       47.42      5.79 o 
  -2   5   8       59.93       59.10      6.34 o 
  -1   5   8       11.04       11.59      3.27 o 
  -1   5   8        9.86        6.75      3.96 o 
   0   5   8        7.77        8.03      3.26 o 
   0   5   8        8.70        7.78      2.39 o 
   1   5   8        1.18        1.03      2.07 o 
   1   5   8        1.05        0.00      1.99 o 
   2   5   8        0.01        2.22      2.28 o 
   2   5   8        0.01        1.70      2.31 o 
   3   5   8        2.09        3.01      3.27 o 
   3   5   8        1.87        4.62      3.36 o 
   4   5   8       81.77       67.36      8.07 o 
   4   5   8       91.58       81.20      8.61 o 
   5   5   8        5.86        3.65      4.00 o 
   5   5   8        6.57        4.80      4.13 o 
   6   5   8       23.80       20.91      5.98 o 
   6   5   8       21.25       21.73      6.41 o 
   7   5   8       15.10       11.85      5.72 o 
   7   5   8       13.49       11.15      5.50 o 
   8   5   8        1.08        0.76      5.35 o 
   8   5   8        0.96        3.08      4.87 o 
   9   5   8        0.00        0.00      5.35 o 
   9   5   8        0.00        0.00      5.44 o 
  -9   6   8        1.30        2.08      4.44 o 
  -9   6   8        1.16        2.30      4.46 o 
  -8   6   8        9.83       17.77      5.45 o 
  -8   6   8        8.77       11.05      4.20 o 
  -7   6   8        0.95        3.32      3.94 o 
  -7   6   8        0.85        0.63      3.65 o 
  -6   6   8        3.54        0.07      3.33 o 
  -6   6   8        3.16        1.47      3.48 o 
  -5   6   8       75.21       87.09      9.05 o 
  -5   6   8       67.15       64.01      7.91 o 
  -4   6   8        2.38        3.07      2.81 o 
  -4   6   8        2.67        4.28      3.18 o 
  -3   6   8        2.95        0.00      2.38 o 
  -3   6   8        2.63        2.31      2.60 o 
  -2   6   8        4.42        2.98      2.57 o 
  -2   6   8        3.95        5.79      4.06 o 
  -1   6   8       12.50       16.48      5.79 o 
  -1   6   8       11.16       14.75      5.41 o 
   0   6   8      101.58      102.57     11.16 o 
   0   6   8       90.69       79.73      7.51 o 
   1   6   8        5.51        3.61      2.40 o 
   1   6   8        4.92        5.38      3.00 o 
   2   6   8       76.11       56.18      6.01 o 
   2   6   8       85.24       80.73      7.90 o 
   3   6   8       92.89       87.18      8.58 o 
   3   6   8      104.03      107.27      9.57 o 
   4   6   8       53.84       43.55      7.19 o 
   4   6   8       60.30       52.87      7.78 o 
   5   6   8        0.48        0.52      3.48 o 
   5   6   8        0.54        0.00      3.72 o 
   6   6   8       20.56       18.62      6.46 o 
   6   6   8       18.36       17.10      6.02 o 
   7   6   8        1.20        1.91      4.73 o 
   7   6   8        1.35        7.69      5.61 o 
   8   6   8        0.00        0.00      5.40 o 
   8   6   8        0.00        0.00      5.08 o 
  -8   7   8        6.32       12.29      4.94 o 
  -8   7   8        5.65        4.19      4.36 o 
  -7   7   8        2.19        3.42      3.56 o 
  -7   7   8        2.46        8.07      4.86 o 
  -6   7   8       35.12       35.75      7.32 o 
  -6   7   8       39.34       32.87      6.85 o 
  -5   7   8       34.12       38.16      7.33 o 
  -5   7   8       30.46       23.12      5.96 o 
  -4   7   8       16.46       13.73      5.02 o 
  -4   7   8       14.69       12.14      4.32 o 
  -3   7   8       49.54       37.84      6.50 o 
  -3   7   8       44.23       35.43      8.16 o 
  -2   7   8       53.05       43.02      8.10 o 
  -2   7   8       47.37       40.99      8.38 o 
  -1   7   8       10.05       10.78      5.13 o 
  -1   7   8        8.97        5.56      4.01 o 
   0   7   8       57.99       40.65      8.17 o 
   0   7   8       51.78       43.07      8.36 o 
   1   7   8        5.28        3.16      4.20 o 
   1   7   8        4.71        7.50      3.62 o 
   2   7   8      147.39      130.84      8.66 o 
   2   7   8      131.60      125.01     10.46 o 
   3   7   8       18.19       14.25      4.84 o 
   3   7   8       16.24        7.30      4.35 o 
   4   7   8       26.60       30.44      6.68 o 
   4   7   8       23.75       15.95      5.58 o 
   5   7   8        0.15        0.00      4.00 o 
   5   7   8        0.17        3.64      4.19 o 
   6   7   8        2.42        4.38      4.89 o 
   6   7   8        2.16        8.71      5.15 o 
   7   7   8       12.40       13.98      6.52 o 
   7   7   8       11.07       11.77      6.44 o 
  -7   8   8        0.23        0.00      4.28 o 
  -7   8   8        0.26        0.99      4.71 o 
  -6   8   8       10.44        8.16      5.26 o 
  -6   8   8        9.32       10.82      6.97 o 
  -5   8   8        3.87        7.04      5.80 o 
  -5   8   8        4.34       10.27      6.14 o 
  -4   8   8       34.53       38.10      8.54 o 
  -4   8   8       38.67       34.66      8.65 o 
  -3   8   8        4.06        5.80      4.93 o 
  -3   8   8        3.62        0.92      4.32 o 
  -2   8   8        3.39        3.40      4.25 o 
  -2   8   8        3.02        1.96      4.39 o 
  -1   8   8       12.68        8.39      5.42 o 
  -1   8   8       14.20       12.48      5.85 o 
   0   8   8       94.67       82.48     11.27 o 
   0   8   8      106.03      100.29     12.34 o 
   1   8   8       19.56       19.10      6.85 o 
   1   8   8       17.46       18.30      6.69 o 
   2   8   8       33.39       18.14      6.46 o 
   2   8   8       29.82       25.32      5.86 o 
   3   8   8        3.30        0.00      3.16 o 
   3   8   8        2.94        0.00      3.82 o 
   4   8   8        2.24        8.42      5.08 o 
   4   8   8        2.51        3.01      4.29 o 
   5   8   8       21.04       27.02      7.34 o 
   5   8   8       18.78       16.27      6.44 o 
   6   8   8        1.16        9.21      6.24 o 
   6   8   8        1.03        1.89      5.70 o 
  -5   9   8        4.26        8.35      6.69 o 
  -5   9   8        4.77        9.85      6.73 o 
  -4   9   8        4.76        1.28      4.84 o 
  -4   9   8        5.33        4.23      5.45 o 
  -3   9   8        0.21        0.86      4.58 o 
  -3   9   8        0.19        1.54      4.77 o 
  -2   9   8        6.78        2.24      4.48 o 
  -2   9   8        7.59        6.01      4.96 o 
  -1   9   8      163.89      148.08     14.97 o 
  -1   9   8      183.55      180.65     15.36 o 
   0   9   8        7.97        1.11      4.22 o 
   0   9   8        7.12       11.59      6.17 o 
   1   9   8       15.38       14.67      7.49 o 
   1   9   8       13.73       13.93      6.84 o 
   2   9   8       39.54       52.02     10.94 o 
   2   9   8       35.31       33.33      9.31 o 
   3   9   8       36.73       26.72     12.26 o 
   3   9   8       32.80       32.71      7.46 o 
   4   9   8        1.34        0.00      4.54 o 
   4   9   8        1.20        2.72      5.35 o 
   5   9   8        5.08       11.87      5.96 o 
   5   9   8        4.53        7.58      6.82 o 
  -2  10   8       38.98       37.94      9.92 o 
  -2  10   8       34.80       41.65      9.48 o 
  -1  10   8        8.26        2.05      5.61 o 
  -1  10   8        9.25        1.91      4.83 o 
   0  10   8       14.24       14.30      6.97 o 
   0  10   8       15.95       11.79      6.36 o 
   1  10   8       39.08       26.09      9.00 o 
   1  10   8       34.89       21.45      8.23 o 
   2  10   8        4.20       10.19      6.85 o 
   2  10   8        3.75        5.32      6.11 o 
  -9   0   9        7.48       11.74      8.68 o 
  -9   0   9        6.68        6.34      6.14 o 
  -7   0   9        4.89        4.39      5.53 o 
  -7   0   9        5.47       14.82      8.33 o 
  -5   0   9      173.10      183.30     10.75 o 
  -5   0   9      193.87      195.67     18.16 o 
  -3   0   9      564.09      617.08     18.51 o 
  -3   0   9      631.76      660.69     18.99 o 
  -1   0   9      273.67      284.97     12.65 o 
  -1   0   9      306.50      295.95     12.90 o 
   1   0   9      293.78      296.79     13.27 o 
   1   0   9      262.31      288.60     13.09 o 
   3   0   9      239.53      281.83     22.01 o 
   3   0   9      213.87      233.68     12.78 o 
   5   0   9        4.99        9.12      8.46 o 
   5   0   9        5.59        9.05      8.09 o 
   7   0   9       99.80      133.77     22.71 o 
   7   0   9       89.10      103.67     20.20 o 
   9   0   9       10.22        5.83     11.20 o 
   9   0   9       11.45        7.11     10.92 o 
 -10   1   9        2.77        0.00      4.01 o 
 -10   1   9        3.10        2.20      4.86 o 
  -9   1   9        5.70        4.49      4.76 o 
  -9   1   9        5.09        2.81      4.55 o 
  -8   1   9       11.43        4.04      3.91 o 
  -8   1   9       10.21        6.69      4.25 o 
  -7   1   9       23.31       22.31      6.40 o 
  -7   1   9       26.11       28.85      6.86 o 
  -6   1   9       80.32       83.86      7.46 o 
  -6   1   9       89.96       97.68      7.65 o 
  -5   1   9        3.45        4.67      2.56 o 
  -5   1   9        3.86        3.62      2.60 o 
  -4   1   9        0.02        1.60      1.96 o 
  -4   1   9        0.02        1.00      1.93 o 
  -3   1   9       16.28       17.03      4.23 o 
  -3   1   9       18.23       14.67      4.12 o 
  -3   1   9       34.50       36.93      5.76 o 
  -2   1   9      165.59      168.79     10.19 o 
  -2   1   9      147.85      157.85      9.90 o 
  -2   1   9      313.45      335.65     13.50 o 
  -1   1   9      101.58      101.29      5.66 o 
  -1   1   9       90.70      100.27      5.54 o 
   0   1   9       57.13       60.59      4.68 o 
   0   1   9       51.01       50.53      4.29 o 
   1   1   9        0.09        0.00      1.27 o 
   1   1   9        0.10        0.79      1.31 o 
   2   1   9       49.18       52.83      4.63 o 
   2   1   9       43.91       44.13      4.31 o 
   3   1   9       94.57      106.29      6.11 o 
   3   1   9       84.44      105.48      6.26 o 
   4   1   9        7.93       11.50      4.04 o 
   4   1   9        7.08       13.04      5.85 o 
   5   1   9       95.14       96.25     12.29 o 
   5   1   9       84.95       78.48     11.06 o 
   6   1   9       47.62       45.99      9.88 o 
   6   1   9       53.34       51.84     10.69 o 
   7   1   9       11.05        1.34      6.06 o 
   7   1   9       12.38        5.05      6.75 o 
   8   1   9        0.31        0.00      5.61 o 
   8   1   9        0.35        1.91      6.38 o 
   9   1   9       11.31        0.00      6.30 o 
   9   1   9       12.67       12.54      9.06 o 
  10   1   9        5.83        7.26      9.18 o 
  10   1   9        6.53        4.86      9.64 o 
 -10   2   9        1.93        0.00      4.92 o 
 -10   2   9        1.72        0.70      4.52 o 
  -9   2   9        1.12        0.97      4.23 o 
  -9   2   9        1.25        0.99      4.16 o 
  -8   2   9        1.28        0.00      3.64 o 
  -8   2   9        1.14        0.04      3.40 o 
  -7   2   9        0.09        2.66      3.10 o 
  -7   2   9        0.10        1.66      2.72 o 
  -6   2   9      129.75      114.47      8.79 o 
  -6   2   9      115.85      131.65     11.36 o 
  -5   2   9      102.07      114.88      8.25 o 
  -5   2   9      114.32      117.62      8.32 o 
  -4   2   9       43.66       49.93      5.73 o 
  -4   2   9       38.99       40.59      5.40 o 
  -3   2   9       31.52       28.03      5.40 o 
  -3   2   9       28.14       23.39      4.77 o 
  -3   2   9       59.65       52.31     10.39 o 
  -2   2   9       79.37       77.06      7.56 o 
  -2   2   9       70.87       70.28      7.33 o 
  -2   2   9      150.23      181.59      9.84 o 
  -1   2   9      151.31      156.26      9.58 o 
  -1   2   9      169.46      158.53      9.55 o 
  -1   2   9      320.77      324.78     13.50 o 
   0   2   9       85.66       96.99      6.65 o 
   0   2   9       95.94      103.59      5.56 o 
   1   2   9       44.28       47.42      4.22 o 
   1   2   9       49.59       50.10      4.31 o 
   2   2   9       20.75       21.02      4.25 o 
   2   2   9       18.53       15.31      3.87 o 
   3   2   9       25.73       23.24      4.07 o 
   3   2   9       22.98       17.96      4.45 o 
   4   2   9        1.37        1.82      3.23 o 
   4   2   9        1.22        2.25      3.32 o 
   5   2   9       64.70       68.34      8.81 o 
   5   2   9       72.47       96.37     10.01 o 
   6   2   9      140.41      144.31     12.61 o 
   6   2   9      125.37      104.08     11.10 o 
   7   2   9       17.27       18.54      6.79 o 
   7   2   9       19.34       11.30      4.54 o 
   8   2   9       16.52       15.59      6.69 o 
   8   2   9       18.51       10.02      6.33 o 
   9   2   9        1.03        7.95      8.10 o 
   9   2   9        1.15        0.80      5.67 o 
  10   2   9       34.71       33.19      9.74 o 
  10   2   9       30.99       32.29     12.49 o 
 -10   3   9        0.75        0.00      4.61 o 
 -10   3   9        0.84        2.68      5.38 o 
  -9   3   9        2.15        0.51      3.98 o 
  -9   3   9        1.92        0.67      3.90 o 
  -8   3   9       83.31       88.08      8.23 o 
  -8   3   9       74.39       57.37      7.78 o 
  -7   3   9        0.66        0.00      2.88 o 
  -7   3   9        0.59        0.00      2.70 o 
  -6   3   9        6.10        4.29      3.14 o 
  -6   3   9        6.83        4.49      3.17 o 
  -5   3   9       67.03       73.54      7.36 o 
  -5   3   9       75.07       80.56      7.75 o 
  -4   3   9       12.11       10.35      3.27 o 
  -4   3   9       13.56       19.40      4.12 o 
  -3   3   9       98.30       87.99      7.29 o 
  -3   3   9       87.77       87.91      7.20 o 
  -2   3   9        0.01        1.19      7.13 o 
  -2   3   9        0.00        0.81      1.89 o 
  -2   3   9        0.00        1.43      1.98 o 
  -1   3   9        7.70        8.07      2.21 o 
  -1   3   9        8.63       11.59      2.53 o 
   0   3   9       24.39       21.41      3.03 o 
   0   3   9       27.31       25.09      3.23 o 
   1   3   9       84.66       98.17      6.43 o 
   1   3   9       75.59       81.62      6.84 o 
   2   3   9      694.12      713.51     16.64 o 
   2   3   9      777.39      757.04     17.00 o 
   3   3   9       25.64       19.04      5.00 o 
   3   3   9       28.72       25.70      4.62 o 
   4   3   9        2.91        1.51      3.62 o 
   4   3   9        2.60        3.36      3.40 o 
   5   3   9        7.16        7.30      4.62 o 
   5   3   9        8.02       12.04      5.19 o 
   6   3   9       81.25       74.65      9.80 o 
   6   3   9       90.99      109.03     11.40 o 
   7   3   9        9.60       11.07      5.61 o 
   7   3   9       10.75       11.11      5.83 o 
   8   3   9        1.03        0.00      4.44 o 
   8   3   9        1.16        4.78      5.66 o 
   9   3   9        3.92        0.00      5.90 o 
   9   3   9        4.39        4.26      6.02 o 
 -10   4   9        0.85        1.12      5.42 o 
 -10   4   9        0.96        3.18      5.18 o 
  -9   4   9        8.29        4.67      4.80 o 
  -9   4   9        9.29        2.72      4.14 o 
  -8   4   9        0.17        1.22      3.00 o 
  -8   4   9        0.19        0.00      3.18 o 
  -7   4   9       74.79       76.57      8.80 o 
  -7   4   9       83.76       86.00      9.16 o 
  -6   4   9       44.87       49.92      6.91 o 
  -6   4   9       50.25       47.95      7.07 o 
  -5   4   9       55.30       57.58      7.14 o 
  -5   4   9       49.38       50.82      6.76 o 
  -4   4   9       26.74       26.34      5.02 o 
  -4   4   9       29.95       29.13      5.32 o 
  -3   4   9       11.03        7.24      3.11 o 
  -3   4   9       12.35       11.34      3.33 o 
  -2   4   9      326.17      321.93     12.62 o 
  -2   4   9      291.23      302.85     12.16 o 
  -1   4   9        0.94        0.06      1.63 o 
  -1   4   9        1.05        2.21      2.11 o 
   0   4   9        3.51        3.82      2.28 o 
   0   4   9        3.93        5.53      2.40 o 
   1   4   9       99.41      100.89      6.91 o 
   1   4   9       88.76       92.84      6.62 o 
   2   4   9       60.36       71.97      6.49 o 
   2   4   9       53.89       54.18      5.72 o 
   3   4   9        1.01        0.29      3.07 o 
   3   4   9        1.13        1.91      3.07 o 
   4   4   9       15.66       21.89      5.58 o 
   4   4   9       13.98        7.74      4.26 o 
   5   4   9        5.17        3.64      4.30 o 
   5   4   9        5.79        8.61      4.46 o 
   6   4   9        2.22        0.84      4.41 o 
   6   4   9        1.98        1.61      4.26 o 
   7   4   9        2.65        2.01      4.74 o 
   7   4   9        2.96        7.52      5.05 o 
   8   4   9        4.75        4.39      5.41 o 
   8   4   9        5.32        3.80      4.64 o 
   9   4   9       22.85       18.79      7.93 o 
   9   4   9       20.40       26.83      8.75 o 
  -9   5   9        0.27        0.00      4.70 o 
  -9   5   9        0.31        0.20      3.98 o 
  -8   5   9       10.11        7.13      3.90 o 
  -8   5   9       11.33       12.64      4.76 o 
  -7   5   9       83.69       87.42      9.63 o 
  -7   5   9       93.74      101.13     10.24 o 
  -6   5   9        4.12        2.43      3.75 o 
  -6   5   9        3.67        2.54      3.43 o 
  -5   5   9        1.75        2.24      3.00 o 
  -5   5   9        1.96        2.65      3.11 o 
  -4   5   9       16.43       13.90      4.33 o 
  -4   5   9       18.40       28.75      5.41 o 
  -3   5   9        0.00        0.87      2.21 o 
  -3   5   9        0.00        0.87      2.60 o 
  -2   5   9        1.39        0.95      2.31 o 
  -2   5   9        1.25        1.44      2.17 o 
  -1   5   9        3.75        6.18      3.80 o 
  -1   5   9        4.20        4.78      3.71 o 
   0   5   9        4.84        2.85      2.73 o 
   0   5   9        5.42        4.32      3.96 o 
   1   5   9        0.02        0.89      2.17 o 
   1   5   9        0.02        1.61      2.43 o 
   2   5   9        3.29        2.37      2.43 o 
   2   5   9        3.68        1.98      2.62 o 
   3   5   9      524.15      512.42     18.33 o 
   3   5   9      468.00      444.36     17.07 o 
   4   5   9      181.83      184.03     12.14 o 
   4   5   9      162.35      147.04     11.41 o 
   5   5   9       11.67        8.99      4.65 o 
   5   5   9       13.07       10.59      5.29 o 
   6   5   9        3.53        3.14      4.70 o 
   6   5   9        3.15        1.24      4.07 o 
   7   5   9       39.60       33.96      8.32 o 
   7   5   9       44.35       44.29      8.78 o 
   8   5   9        0.25        3.62      5.47 o 
   8   5   9        0.28        0.00      4.57 o 
  -8   6   9       14.30       19.17      5.79 o 
  -8   6   9       12.77       11.43      4.90 o 
  -7   6   9        2.69        0.00      3.77 o 
  -7   6   9        2.40        1.99      3.71 o 
  -6   6   9       44.93       39.76      7.40 o 
  -6   6   9       50.32       59.22      8.58 o 
  -5   6   9        0.60        2.84      3.32 o 
  -5   6   9        0.54        0.41      3.32 o 
  -4   6   9       18.79       19.75      5.28 o 
  -4   6   9       16.78       14.03      4.62 o 
  -3   6   9        4.06        5.51      4.61 o 
  -3   6   9        4.55        0.00      2.28 o 
  -2   6   9        0.60        2.70      3.52 o 
  -2   6   9        0.53        2.73      3.58 o 
  -1   6   9       27.98       22.78      6.60 o 
  -1   6   9       24.98       16.62      5.67 o 
   0   6   9       29.67       26.30      6.94 o 
   0   6   9       33.23       23.50      6.69 o 
   1   6   9        4.89        4.25      3.49 o 
   1   6   9        4.36        5.45      3.58 o 
   2   6   9        6.34        6.01      3.01 o 
   2   6   9        7.10       12.10      3.91 o 
   3   6   9       32.94       31.05      6.21 o 
   3   6   9       29.42       25.66      5.64 o 
   4   6   9        1.76        4.83      3.96 o 
   4   6   9        1.97        2.44      3.90 o 
   5   6   9        4.83        4.62      4.39 o 
   5   6   9        5.41        9.45      5.44 o 
   6   6   9       16.41       19.62      6.44 o 
   6   6   9       14.65       14.02      5.88 o 
   7   6   9        9.00        6.82      5.93 o 
   7   6   9       10.08       17.03      7.01 o 
   8   6   9        1.59        3.32      5.85 o 
   8   6   9        1.42        0.00      5.31 o 
  -7   7   9        0.00        2.02      4.14 o 
  -7   7   9        0.00        0.00      4.13 o 
  -6   7   9        5.83        2.65      4.09 o 
  -6   7   9        6.53        6.92      4.55 o 
  -5   7   9        0.03        1.89      3.66 o 
  -5   7   9        0.03        0.00      3.37 o 
  -4   7   9        2.30        1.91      3.34 o 
  -4   7   9        2.05        5.64      4.39 o 
  -3   7   9       25.99       31.52      7.65 o 
  -3   7   9       23.21       22.11      7.11 o 
  -2   7   9        6.06        5.98      4.80 o 
  -2   7   9        6.79        3.50      4.54 o 
  -1   7   9       31.85       32.97      8.00 o 
  -1   7   9       28.44       21.64      6.75 o 
   0   7   9       26.36       22.02      6.46 o 
   0   7   9       29.52       26.83      7.45 o 
   1   7   9       85.57       79.17     11.20 o 
   1   7   9       95.84       97.08     12.19 o 
   2   7   9       99.28      101.81      9.76 o 
   2   7   9       88.65       99.29      9.88 o 
   3   7   9        0.02        0.00      2.89 o 
   3   7   9        0.02        0.25      3.24 o 
   4   7   9        1.93        6.43      4.58 o 
   4   7   9        1.73        1.67      4.36 o 
   5   7   9       27.22       25.76      7.13 o 
   5   7   9       24.30       14.08      6.05 o 
   6   7   9        1.21        0.00      4.16 o 
   6   7   9        1.08        2.86      4.97 o 
   7   7   9        0.16        5.47      5.61 o 
   7   7   9        0.14        2.40      5.54 o 
  -6   8   9        4.01        5.47      4.90 o 
  -6   8   9        3.58        0.00      5.16 o 
  -5   8   9        4.55        3.65      4.78 o 
  -5   8   9        5.10        9.23      5.19 o 
  -4   8   9        1.53        0.00      4.01 o 
  -4   8   9        1.37        0.00      4.26 o 
  -3   8   9       13.84       14.60      6.37 o 
  -3   8   9       15.50       18.69      5.93 o 
  -2   8   9       15.43        7.26      5.44 o 
  -2   8   9       13.78       13.71      6.69 o 
  -1   8   9       16.02       21.58      7.32 o 
  -1   8   9       14.30       24.62      7.34 o 
   0   8   9        0.00        3.29      4.33 o 
   0   8   9        0.00        1.08      3.84 o 
   1   8   9        0.37        0.00      4.13 o 
   1   8   9        0.33        1.79      4.39 o 
   2   8   9        0.10        3.01      5.06 o 
   2   8   9        0.09        0.83      3.46 o 
   3   8   9        8.88       10.66      5.26 o 
   3   8   9        9.95        5.40      5.70 o 
   4   8   9        0.35        5.79      5.96 o 
   4   8   9        0.40        1.64      4.77 o 
   5   8   9        1.31        7.15      5.35 o 
   5   8   9        1.47        0.23      4.58 o 
   6   8   9       17.32        9.95      6.49 o 
   6   8   9       19.40       24.68      8.41 o 
  -4   9   9        5.43       10.73      6.69 o 
  -4   9   9        4.85        6.76      6.60 o 
  -3   9   9        3.35        0.00      5.24 o 
  -3   9   9        3.75        1.98      5.37 o 
  -2   9   9        0.01        0.00      4.26 o 
  -2   9   9        0.01        1.61      4.20 o 
  -1   9   9       46.72       45.07      9.80 o 
  -1   9   9       52.33       45.10      9.96 o 
   0   9   9        0.20        5.15      5.25 o 
   0   9   9        0.22        3.96      4.93 o 
   1   9   9       15.61       12.93      6.47 o 
   1   9   9       13.94        8.36      6.20 o 
   2   9   9        5.15        3.75      5.54 o 
   2   9   9        5.77        6.63      6.20 o 
   3   9   9        2.54        4.96      4.80 o 
   3   9   9        2.84        0.00      5.22 o 
   4   9   9        8.27        4.64      7.45 o 
   4   9   9        9.26        1.85      8.27 o 
 -10   0  10       85.94      128.74     20.79 o 
 -10   0  10       76.73       65.60     16.00 o 
  -8   0  10        6.51       19.59      9.95 o 
  -8   0  10        5.81       13.45      8.25 o 
  -6   0  10       49.83       47.02     12.19 o 
  -6   0  10       55.81       49.06     12.23 o 
  -4   0  10       58.98       51.06      6.85 o 
  -4   0  10       66.05       74.61      7.56 o 
  -2   0  10      269.79      297.44     13.77 o 
  -2   0  10      302.16      300.95     13.83 o 
   0   0  10      782.37      849.12     23.26 o 
   0   0  10      876.23      875.75     23.43 o 
   2   0  10      299.12      305.97     14.49 o 
   2   0  10      267.07      286.23     14.12 o 
   4   0  10      570.73      693.59     23.75 o 
   4   0  10      639.20      704.24     38.98 o 
   6   0  10        4.93        0.00      7.58 o 
   6   0  10        4.40        6.25      7.95 o 
   8   0  10       58.24       39.62     15.84 o 
   8   0  10       65.23       81.92     20.81 o 
 -10   1  10       18.50       25.14      8.22 o 
 -10   1  10       16.52       16.58      6.95 o 
  -9   1  10        1.29        4.41      4.62 o 
  -9   1  10        1.45        5.88      4.97 o 
  -8   1  10       23.54       30.51      8.25 o 
  -8   1  10       21.02       19.94      6.70 o 
  -7   1  10       66.57       71.69      9.91 o 
  -7   1  10       74.56       75.57     10.30 o 
  -6   1  10        6.27        1.83      2.82 o 
  -6   1  10        7.02        4.90      4.26 o 
  -5   1  10      202.62      220.08     10.87 o 
  -5   1  10      226.93      226.08     10.93 o 
  -4   1  10       22.10       22.89      4.48 o 
  -4   1  10       19.73       11.33      3.48 o 
  -3   1  10       57.27       68.20      7.43 o 
  -3   1  10       51.14       45.76      6.39 o 
  -3   1  10      108.41      125.90      9.22 o 
  -2   1  10        1.84        3.01      3.02 o 
  -2   1  10        3.89        1.48      4.64 o 
  -2   1  10        2.06        6.28      3.01 o 
  -1   1  10        3.74        3.20      1.96 o 
  -1   1  10        4.19        5.98      1.96 o 
   0   1  10       47.76       42.27      4.35 o 
   0   1  10       53.49       56.74      4.95 o 
   1   1  10       71.99       77.39      5.66 o 
   1   1  10       64.27       72.57      5.40 o 
   2   1  10       30.94       27.34      4.83 o 
   2   1  10       34.65       34.86      4.28 o 
   3   1  10      144.84      143.26      9.50 o 
   3   1  10      129.33      123.66      9.09 o 
   4   1  10      252.64      247.89     12.68 o 
   4   1  10      225.57      259.68     13.33 o 
   5   1  10       14.56        9.07      6.43 o 
   5   1  10       13.00       12.25      6.85 o 
   6   1  10       81.45       63.57     11.78 o 
   6   1  10       91.22      101.96     14.01 o 
   7   1  10       36.48       30.40     10.02 o 
   7   1  10       40.85       41.26     11.42 o 
   8   1  10       48.16       51.52     13.22 o 
   8   1  10       43.00       41.04     11.55 o 
   9   1  10       12.84       15.87     10.78 o 
   9   1  10       11.47       19.24      9.92 o 
 -10   2  10        3.80        5.08      5.09 o 
 -10   2  10        4.26        2.89      5.15 o 
  -9   2  10       11.88       14.31      6.38 o 
  -9   2  10       13.30       16.55      7.02 o 
  -8   2  10       85.64       72.10     10.76 o 
  -8   2  10       95.92      105.94     12.50 o 
  -7   2  10       39.65       35.11      8.13 o 
  -7   2  10       35.40       31.82      6.02 o 
  -6   2  10       55.26       69.60      7.71 o 
  -6   2  10       49.34       50.24      6.66 o 
  -5   2  10      134.34      153.46      9.50 o 
  -5   2  10      150.45      154.99      9.60 o 
  -4   2  10        1.50        2.09      2.43 o 
  -4   2  10        1.68        4.55      2.86 o 
  -3   2  10      210.51      212.84     19.85 o 
  -3   2  10       99.30       99.42      8.86 o 
  -3   2  10      111.21      103.94      8.71 o 
  -2   2  10       91.46       96.55      8.28 o 
  -2   2  10      193.90      202.89     11.09 o 
  -2   2  10      102.43       86.37      8.15 o 
  -1   2  10      116.24      131.53     10.21 o 
  -1   2  10       61.41       58.30      6.91 o 
  -1   2  10       54.83       67.49      7.45 o 
   0   2  10       95.78       86.74      5.59 o 
   0   2  10      107.27      104.93      6.10 o 
   1   2  10       25.36       23.15      3.55 o 
   1   2  10       22.65       21.10      3.40 o 
   2   2  10      382.90      408.39     14.90 o 
   2   2  10      428.84      420.06     15.00 o 
   3   2  10      493.46      520.64     17.66 o 
   3   2  10      440.59      491.93     17.25 o 
   4   2  10        7.67        9.10      5.88 o 
   4   2  10        8.59        7.16      3.96 o 
   5   2  10       11.26        6.78      5.96 o 
   5   2  10       12.61       11.13      5.06 o 
   6   2  10       56.90       48.35      8.77 o 
   6   2  10       50.81       39.30      9.89 o 
   7   2  10       12.53        5.69      6.62 o 
   7   2  10       14.03       33.70     10.22 o 
   8   2  10        5.09       10.08      6.21 o 
   8   2  10        4.54        3.23      7.07 o 
   9   2  10       11.73        3.93      8.57 o 
   9   2  10       13.14        7.61      6.50 o 
 -10   3  10        2.05        1.25      4.71 o 
 -10   3  10        2.29        1.19      5.22 o 
  -9   3  10        4.35        3.02      4.41 o 
  -9   3  10        4.88        6.33      4.84 o 
  -8   3  10        9.49        8.19      4.44 o 
  -8   3  10       10.63       12.96      5.95 o 
  -7   3  10       29.58       35.06      6.38 o 
  -7   3  10       26.41       24.67      5.66 o 
  -6   3  10      253.51      287.63     13.91 o 
  -6   3  10      283.92      310.42     14.21 o 
  -5   3  10       11.51        6.72      3.62 o 
  -5   3  10       10.28        9.74      3.75 o 
  -4   3  10       15.76       15.31      4.13 o 
  -4   3  10       14.07        7.90      3.18 o 
  -3   3  10      159.98      150.85      9.14 o 
  -3   3  10      142.85      140.15      8.80 o 
  -2   3  10      300.79      300.21     14.31 o 
  -2   3  10      336.87      316.07     14.74 o 
  -2   3  10      637.66      683.49     35.24 o 
  -1   3  10      132.42      144.10      6.84 o 
  -1   3  10      148.31      155.33      7.14 o 
   0   3  10       38.02       33.05      4.89 o 
   0   3  10       42.58       50.82      5.72 o 
   1   3  10      219.25      215.77     10.86 o 
   1   3  10      245.56      229.79     11.09 o 
   2   3  10        9.17       11.75      3.97 o 
   2   3  10       10.26       12.99      4.06 o 
   3   3  10       44.32       40.20      5.73 o 
   3   3  10       49.64       53.74      6.33 o 
   4   3  10      241.06      239.77     13.77 o 
   4   3  10      215.24      221.47     13.42 o 
   5   3  10        2.04        0.00      3.62 o 
   5   3  10        1.82        3.20      4.01 o 
   6   3  10        8.72        5.57      4.81 o 
   6   3  10        9.76        4.99      4.93 o 
   7   3  10        2.30        0.00      4.41 o 
   7   3  10        2.05        2.81      5.09 o 
   8   3  10        9.39        6.56      5.79 o 
   8   3  10       10.52        9.05      5.82 o 
   9   3  10        0.92        2.15      6.41 o 
   9   3  10        1.03        0.00      5.50 o 
  -9   4  10       10.77       20.32      7.93 o 
  -9   4  10        9.61       10.24      5.73 o 
  -8   4  10       77.08       79.05      9.37 o 
  -8   4  10       86.33       76.64      9.27 o 
  -7   4  10       64.88       72.58      8.71 o 
  -7   4  10       72.66       99.81      9.69 o 
  -6   4  10       44.68       52.08      7.50 o 
  -6   4  10       39.89       35.81      6.43 o 
  -5   4  10        6.92       10.27      3.64 o 
  -5   4  10        7.75       10.79      4.19 o 
  -4   4  10      145.92      153.18     10.20 o 
  -4   4  10      163.43      152.56      9.88 o 
  -3   4  10       23.00       19.12      4.35 o 
  -3   4  10       25.75       24.90      5.06 o 
  -2   4  10        5.74        5.41      3.01 o 
  -2   4  10        5.12        4.36      2.72 o 
  -1   4  10       33.65       34.53      4.92 o 
  -1   4  10       30.04       20.23      5.99 o 
   0   4  10      301.81      271.21     11.88 o 
   0   4  10      269.48      265.55     15.90 o 
   1   4  10        2.34        1.91      2.12 o 
   1   4  10        2.09        3.20      2.56 o 
   2   4  10      206.49      221.45     10.36 o 
   2   4  10      231.26      228.11     10.35 o 
   3   4  10      194.27      200.54     10.61 o 
   3   4  10      173.46      183.98     10.26 o 
   4   4  10       29.27       24.94      6.31 o 
   4   4  10       32.78       40.98      7.48 o 
   5   4  10       13.27       12.43      5.54 o 
   5   4  10       14.86       10.38      5.37 o 
   6   4  10        8.65        6.41      5.06 o 
   6   4  10        7.72        6.01      5.02 o 
   7   4  10       41.12       38.45      9.31 o 
   7   4  10       36.72       33.06      7.93 o 
   8   4  10        4.71        7.91      6.76 o 
   8   4  10        4.21        0.00      5.28 o 
   9   4  10       10.42       12.45      7.40 o 
   9   4  10       11.67       19.40      9.00 o 
  -9   5  10        1.57        7.13      4.20 o 
  -9   5  10        1.40        4.46      5.22 o 
  -8   5  10       13.23       12.81      4.58 o 
  -8   5  10       14.81       13.58      5.74 o 
  -7   5  10       44.75       43.85      7.78 o 
  -7   5  10       50.12       58.83      8.57 o 
  -6   5  10       65.72       56.35      7.93 o 
  -6   5  10       73.60       98.14     10.01 o 
  -5   5  10        0.55        1.95      3.11 o 
  -5   5  10        0.49        2.73      3.34 o 
  -4   5  10       21.48       14.40      4.61 o 
  -4   5  10       19.18       17.38      4.81 o 
  -3   5  10      101.24       97.76      8.83 o 
  -3   5  10       90.40       94.54      8.52 o 
  -2   5  10       56.74       55.61      6.68 o 
  -2   5  10       50.66       40.07      7.90 o 
  -1   5  10        4.89        1.11      3.66 o 
  -1   5  10        5.48        1.72      3.64 o 
   0   5  10       10.98       11.45      3.98 o 
   0   5  10       12.30       11.30      4.89 o 
   1   5  10        7.26        9.15      3.18 o 
   1   5  10        6.48        4.68      3.34 o 
   2   5  10      479.78      481.20     15.32 o 
   2   5  10      537.34      579.16     16.78 o 
   3   5  10        0.62        1.29      3.33 o 
   3   5  10        0.55        0.00      2.86 o 
   4   5  10       33.43       41.64      7.50 o 
   4   5  10       29.85       28.77      6.75 o 
   5   5  10        4.97        4.25      4.33 o 
   5   5  10        4.44        0.31      4.06 o 
   6   5  10       28.84       31.59      7.93 o 
   6   5  10       25.75       22.99      7.13 o 
   7   5  10        2.99        5.77      5.19 o 
   7   5  10        2.67        0.00      5.00 o 
   8   5  10        0.08        0.00      6.24 o 
   8   5  10        0.09        0.00      5.26 o 
  -8   6  10       50.04       53.17      9.29 o 
  -8   6  10       44.68       41.68      7.39 o 
  -7   6  10        6.71        6.88      4.84 o 
  -7   6  10        5.99        2.14      4.17 o 
  -6   6  10       13.18       24.77      6.38 o 
  -6   6  10       11.77       14.32      5.22 o 
  -5   6  10       36.64       31.28      6.56 o 
  -5   6  10       32.72       36.80      6.81 o 
  -4   6  10        6.03        6.46      3.65 o 
  -4   6  10        5.38        4.99      3.42 o 
  -3   6  10        9.04        5.24      3.42 o 
  -3   6  10        8.07        5.85      4.67 o 
  -2   6  10        5.61        2.20      3.91 o 
  -2   6  10        6.28        6.98      4.77 o 
  -1   6  10      133.48      119.76     12.63 o 
  -1   6  10      149.49      121.89     12.63 o 
   0   6  10       13.34        9.77      5.60 o 
   0   6  10       14.94       17.63      6.34 o 
   1   6  10      116.18      118.68      9.98 o 
   1   6  10      130.12      119.22     12.88 o 
   2   6  10      250.44      248.17     13.67 o 
   2   6  10      223.61      222.09     13.20 o 
   3   6  10       47.41       49.42      6.82 o 
   3   6  10       53.10       57.12      7.17 o 
   4   6  10       59.56       60.07      8.65 o 
   4   6  10       53.18       59.17      8.55 o 
   5   6  10        3.77        6.06      4.97 o 
   5   6  10        4.22        8.52      5.69 o 
   6   6  10        1.90        5.90      5.38 o 
   6   6  10        1.70        6.72      5.69 o 
   7   6  10        0.03        2.27      4.58 o 
   7   6  10        0.03        0.00      5.02 o 
  -7   7  10       57.79       68.75      9.89 o 
  -7   7  10       64.72       86.19     10.92 o 
  -6   7  10        1.60        3.78      4.48 o 
  -6   7  10        1.42        4.19      4.14 o 
  -5   7  10        3.93        6.53      3.98 o 
  -5   7  10        3.51        5.67      5.45 o 
  -4   7  10        0.19        1.27      3.48 o 
  -4   7  10        0.17        0.00      3.75 o 
  -3   7  10       15.68       16.71      6.41 o 
  -3   7  10       14.00       15.28      6.37 o 
  -2   7  10        4.74        8.09      5.02 o 
  -2   7  10        5.31        3.62      4.01 o 
  -1   7  10       16.18       15.87      6.36 o 
  -1   7  10       18.12       23.56      7.34 o 
   0   7  10        0.74        3.75      4.39 o 
   0   7  10        0.66        0.32      3.50 o 
   1   7  10      203.22      173.96     15.47 o 
   1   7  10      181.45      161.19     15.51 o 
   2   7  10       28.33       24.35      7.49 o 
   2   7  10       25.29       38.99      7.55 o 
   3   7  10        0.04        0.00      3.50 o 
   3   7  10        0.05        1.45      3.48 o 
   4   7  10       23.32       21.58      6.28 o 
   4   7  10       26.12       29.78      7.27 o 
   5   7  10       76.79       70.05     10.25 o 
   5   7  10       86.01       90.39     11.24 o 
   6   7  10        0.05        4.86      5.80 o 
   6   7  10        0.05        0.00      5.24 o 
  -6   8  10        1.78        0.00      5.31 o 
  -6   8  10        1.99        0.93      4.92 o 
  -5   8  10       22.42       28.84      8.99 o 
  -5   8  10       25.11       14.82      6.97 o 
  -4   8  10        3.66        1.16      5.05 o 
  -4   8  10        3.27        4.48      5.02 o 
  -3   8  10        1.32        4.74      4.90 o 
  -3   8  10        1.18        0.00      4.30 o 
  -2   8  10       18.22       16.35      6.98 o 
  -2   8  10       16.27       16.27      7.02 o 
  -1   8  10       28.87       36.16      9.05 o 
  -1   8  10       32.33       23.23      7.53 o 
   0   8  10       49.13       57.28     10.54 o 
   0   8  10       43.87       39.68      9.24 o 
   1   8  10       40.31       40.97      9.63 o 
   1   8  10       35.99       39.98      9.51 o 
   2   8  10       64.29       78.80     12.52 o 
   2   8  10       72.00       67.80     11.84 o 
   3   8  10       95.32       86.20     10.62 o 
   3   8  10      106.76       83.06     13.18 o 
   4   8  10        6.71        7.18      5.29 o 
   4   8  10        7.52        9.61      5.64 o 
   5   8  10       15.70       10.65      6.57 o 
   5   8  10       17.58       21.09      7.27 o 
  -4   9  10        2.00        0.00      4.54 o 
  -4   9  10        1.78        0.99      5.60 o 
  -3   9  10       71.04       89.20     13.08 o 
  -3   9  10       79.56       77.83     12.71 o 
  -2   9  10        0.14        3.75      5.64 o 
  -2   9  10        0.15        1.79      5.38 o 
  -1   9  10        5.87        8.22      6.38 o 
  -1   9  10        6.57        9.26      6.20 o 
   0   9  10       25.70       29.04      8.89 o 
   0   9  10       28.78       34.98      9.64 o 
   1   9  10       33.08       45.46     10.91 o 
   1   9  10       29.54       26.34      8.57 o 
   2   9  10        0.27        0.00      5.41 o 
   2   9  10        0.24        0.00      5.76 o 
   3   9  10       17.55       24.37      9.39 o 
   3   9  10       19.65       17.00      8.43 o 
  -9   0  11       15.29       12.00      9.42 o 
  -9   0  11       13.65        7.39      7.29 o 
  -7   0  11        9.73       14.06      8.07 o 
  -7   0  11        8.68        8.71      6.41 o 
  -5   0  11      329.39      295.31     23.82 o 
  -5   0  11      294.10      295.81     23.74 o 
  -3   0  11      455.51      479.03     17.99 o 
  -3   0  11      406.72      459.68     17.77 o 
  -1   0  11      161.62      171.04     11.20 o 
  -1   0  11      181.01      191.81     11.79 o 
   1   0  11        4.19        4.22      2.95 o 
   1   0  11        4.69        0.39      2.73 o 
   3   0  11       65.59       64.47      8.48 o 
   3   0  11       73.46       72.91     15.06 o 
   5   0  11      680.48      793.46     45.84 o 
   5   0  11      762.12      839.24     47.41 o 
   7   0  11       34.73       39.82     17.39 o 
   7   0  11       38.89       45.38     17.37 o 
   9   0  11       39.78       24.62     15.46 o 
   9   0  11       44.55       56.88     21.29 o 
 -10   1  11        6.32        0.81      4.78 o 
 -10   1  11        5.64        1.72      4.94 o 
  -9   1  11        5.33        4.44      4.60 o 
  -9   1  11        5.97        5.50      4.62 o 
  -8   1  11       14.51       11.71      5.40 o 
  -8   1  11       16.25        9.79      5.83 o 
  -7   1  11      147.74      129.62     13.06 o 
  -7   1  11      165.47      165.72     14.40 o 
  -6   1  11       13.47        9.26      4.76 o 
  -6   1  11       15.08       11.08      4.96 o 
  -5   1  11       13.99        9.05      3.14 o 
  -5   1  11       12.49       10.27      3.27 o 
  -4   1  11       29.86       31.55      5.22 o 
  -4   1  11       26.66       27.57      4.90 o 
  -3   1  11      227.12      217.77     12.52 o 
  -3   1  11      254.36      247.67     13.32 o 
  -3   1  11      481.48      534.34     31.67 o 
  -2   1  11       86.64       85.48      8.83 o 
  -2   1  11      183.67      184.86     12.08 o 
  -2   1  11       97.03      102.40      9.24 o 
  -1   1  11        3.93        4.83      2.18 o 
  -1   1  11        3.51        2.34      1.92 o 
   0   1  11        1.74        0.55      1.92 o 
   0   1  11        1.55        2.08      1.85 o 
   1   1  11      116.24      114.75      6.93 o 
   1   1  11      130.19      127.69      7.07 o 
   2   1  11      118.88      133.68      9.34 o 
   2   1  11      133.14      128.26      9.21 o 
   3   1  11      388.40      378.36     15.36 o 
   3   1  11      346.79      363.40     15.23 o 
   4   1  11        0.26        1.89      3.02 o 
   4   1  11        0.29        0.12      2.73 o 
   5   1  11       78.24       84.89     12.96 o 
   5   1  11       69.86       68.18      8.74 o 
   6   1  11      407.33      415.67     25.48 o 
   6   1  11      456.20      476.24     27.12 o 
   7   1  11      348.96      354.36     25.04 o 
   7   1  11      311.58      340.78     24.51 o 
   8   1  11        0.38        7.49      8.23 o 
   8   1  11        0.34        7.40      8.14 o 
   9   1  11       27.95       27.21     11.75 o 
   9   1  11       24.96        8.87     10.02 o 
  -9   2  11       15.67        9.28      5.54 o 
  -9   2  11       17.55       14.19      6.05 o 
  -8   2  11       28.76       30.28      8.17 o 
  -8   2  11       32.21       39.52      8.86 o 
  -7   2  11        9.85       16.01      6.31 o 
  -7   2  11       11.04        8.62      4.52 o 
  -6   2  11       41.81       41.87      6.24 o 
  -6   2  11       37.33       35.04      5.90 o 
  -5   2  11      429.25      447.07     16.14 o 
  -5   2  11      383.27      432.27     15.99 o 
  -4   2  11       11.88       10.81      4.74 o 
  -4   2  11       13.31       12.48      4.46 o 
  -4   2  11       25.19       23.65     11.49 o 
  -3   2  11       81.78       85.10      8.98 o 
  -3   2  11       73.02       61.43      7.61 o 
  -3   2  11      154.80      136.73     17.11 o 
  -2   2  11       38.19       41.64      6.69 o 
  -2   2  11       34.10       32.70      6.11 o 
  -2   2  11       72.28       66.20     12.34 o 
  -1   2  11        1.35        4.01      2.36 o 
  -1   2  11        1.20        3.48      2.68 o 
  -1   2  11        2.55        3.16      8.17 o 
   0   2  11       24.24       24.84      3.96 o 
   0   2  11       21.64       19.18      3.55 o 
   1   2  11      129.25      121.52      8.80 o 
   1   2  11      115.40      106.42      8.05 o 
   2   2  11        0.47        0.00      2.70 o 
   2   2  11        0.42        2.43      2.82 o 
   3   2  11      161.22      164.67     11.19 o 
   3   2  11      180.57      188.41     11.28 o 
   4   2  11      728.31      782.95     23.94 o 
   4   2  11      815.69      853.54     24.73 o 
   5   2  11      448.35      502.24     26.08 o 
   5   2  11      502.14      529.15     20.80 o 
   6   2  11       48.11       33.44      9.88 o 
   6   2  11       53.88       67.27     12.83 o 
   7   2  11       17.10       14.69      8.29 o 
   7   2  11       19.16       25.25      9.58 o 
   8   2  11       18.72       13.90      8.67 o 
   8   2  11       20.97       13.96      8.75 o 
   9   2  11        0.08        7.14      9.12 o 
   9   2  11        0.09        5.06      8.87 o 
  -9   3  11        0.26        3.75      4.86 o 
  -9   3  11        0.29        3.26      5.18 o 
  -8   3  11       21.28       25.06      7.78 o 
  -8   3  11       19.00       13.15      6.28 o 
  -7   3  11       77.25       75.65      8.77 o 
  -7   3  11       86.52       96.66      9.53 o 
  -6   3  11      205.07      222.55     12.53 o 
  -6   3  11      183.10      192.58     11.84 o 
  -5   3  11      104.31      112.51      9.35 o 
  -5   3  11       93.14       87.48      8.35 o 
  -4   3  11      108.46      115.00      9.31 o 
  -4   3  11       96.84       96.13     10.74 o 
  -3   3  11       18.40       12.22      4.49 o 
  -3   3  11       20.60       23.69      6.04 o 
  -3   3  11       39.00       27.23     10.15 o 
  -2   3  11       42.79       45.80      6.98 o 
  -2   3  11       38.20       28.54      5.76 o 
  -2   3  11       80.99       86.87     15.17 o 
  -1   3  11      401.39      379.42     13.94 o 
  -1   3  11      358.39      367.07     13.56 o 
   0   3  11      101.93      102.53      8.18 o 
   0   3  11      114.16      108.50      8.34 o 
   1   3  11      498.54      476.99     16.54 o 
   1   3  11      445.14      458.69     16.17 o 
   2   3  11      321.60      297.39     13.87 o 
   2   3  11      287.15      286.48     13.63 o 
   3   3  11        1.62        2.25      3.49 o 
   3   3  11        1.44        0.00      3.20 o 
   4   3  11      151.43      159.22     10.80 o 
   4   3  11      135.21      132.45     11.60 o 
   5   3  11      256.57      243.08     15.37 o 
   5   3  11      229.08      237.48     18.77 o 
   6   3  11      289.18      290.47     17.63 o 
   6   3  11      258.20      257.86     20.55 o 
   7   3  11        0.10        0.00      4.71 o 
   7   3  11        0.09        0.00      6.17 o 
   8   3  11       16.62        4.52      7.96 o 
   8   3  11       18.61       14.09      7.59 o 
  -9   4  11        0.54        0.00      5.24 o 
  -9   4  11        0.60        0.80      4.55 o 
  -8   4  11       21.27       26.83      6.40 o 
  -8   4  11       18.99       21.87      6.11 o 
  -7   4  11        0.37        1.75      3.55 o 
  -7   4  11        0.33        0.28      3.30 o 
  -6   4  11       17.82       12.75      4.49 o 
  -6   4  11       19.96       20.99      5.56 o 
  -5   4  11       34.39       33.67      5.90 o 
  -5   4  11       38.51       46.08      7.18 o 
  -4   4  11       23.44       14.85      4.48 o 
  -4   4  11       26.26       31.41      5.92 o 
  -3   4  11      467.96      455.29     16.62 o 
  -3   4  11      417.83      435.07     15.99 o 
  -2   4  11      115.55      105.82      8.39 o 
  -2   4  11      103.17      106.28      8.25 o 
  -1   4  11      332.11      300.03     17.21 o 
  -1   4  11      296.53      289.95     17.18 o 
   0   4  11       23.97       23.46      6.81 o 
   0   4  11       26.84       30.29      7.46 o 
   1   4  11        4.68        5.51      3.71 o 
   1   4  11        4.18        3.01      3.13 o 
   2   4  11      783.31      777.26     19.44 o 
   2   4  11      699.40      707.29     21.57 o 
   3   4  11      787.73      811.44     20.88 o 
   3   4  11      703.34      735.12     19.98 o 
   4   4  11      122.73      121.02      9.67 o 
   4   4  11      109.59       98.27      9.15 o 
   5   4  11        2.23        1.92      4.29 o 
   5   4  11        1.99        0.00      4.07 o 
   6   4  11        1.34        0.33      4.55 o 
   6   4  11        1.20        1.02      4.97 o 
   7   4  11       11.32        7.07      6.11 o 
   7   4  11       12.68       16.22      7.13 o 
   8   4  11        7.94        0.93      6.18 o 
   8   4  11        8.89        6.92      6.63 o 
  -8   5  11        0.01        3.10      4.39 o 
  -8   5  11        0.01        0.65      4.23 o 
  -7   5  11        0.50        2.85      4.09 o 
  -7   5  11        0.56        0.25      3.56 o 
  -6   5  11        0.11        1.86      3.88 o 
  -6   5  11        0.10        0.07      3.48 o 
  -5   5  11       14.30       11.97      4.55 o 
  -5   5  11       16.02       12.09      4.65 o 
  -4   5  11      167.23      159.47     10.88 o 
  -4   5  11      149.31      146.32     10.80 o 
  -3   5  11       27.30       24.87      5.54 o 
  -3   5  11       24.38       21.82      6.62 o 
  -2   5  11       32.30       33.68      7.87 o 
  -2   5  11       36.17       36.74      8.12 o 
  -1   5  11      105.74      109.77     12.07 o 
  -1   5  11       94.42       91.62     11.24 o 
   0   5  11      541.86      539.24     24.04 o 
   0   5  11      483.82      471.77     22.81 o 
   1   5  11      425.37      404.76     17.02 o 
   1   5  11      476.41      428.61     21.98 o 
   2   5  11      248.02      249.73     11.85 o 
   2   5  11      277.77      295.54     12.78 o 
   3   5  11       51.05       55.65      7.17 o 
   3   5  11       45.58       51.94      7.00 o 
   4   5  11       96.90      104.28      9.66 o 
   4   5  11       86.52       76.53      8.58 o 
   5   5  11       42.56       34.27      7.85 o 
   5   5  11       47.67       38.00      8.28 o 
   6   5  11        4.87        0.65      4.78 o 
   6   5  11        4.35        0.00      4.71 o 
   7   5  11        7.88       14.25      7.29 o 
   7   5  11        7.03       10.03      6.49 o 
  -7   6  11        0.16        0.00      4.22 o 
  -7   6  11        0.14        0.52      4.00 o 
  -6   6  11       16.27       18.31      5.74 o 
  -6   6  11       18.22       23.89      6.43 o 
  -5   6  11       65.91       78.60      9.44 o 
  -5   6  11       58.85       70.38      8.80 o 
  -4   6  11       12.52       11.46      4.30 o 
  -4   6  11       11.17       11.85      5.85 o 
  -3   6  11        6.47        3.45      4.13 o 
  -3   6  11        5.78        4.74      4.77 o 
  -2   6  11      161.49      154.75     14.14 o 
  -2   6  11      144.19      146.51     14.17 o 
  -1   6  11       19.90       18.70      6.76 o 
  -1   6  11       17.77       14.82      6.25 o 
   0   6  11       49.57       38.63      8.76 o 
   0   6  11       44.26       42.19      9.08 o 
   1   6  11       15.86       16.49      6.72 o 
   1   6  11       17.76        9.38      5.99 o 
   2   6  11      122.88      134.30     11.83 o 
   2   6  11      137.63      130.37     14.59 o 
   3   6  11        1.18        0.00      3.18 o 
   3   6  11        1.06        0.00      2.95 o 
   4   6  11       58.92       44.38      7.16 o 
   4   6  11       65.99       65.07      8.35 o 
   5   6  11      100.70       81.37     10.81 o 
   5   6  11      112.79      139.14     13.22 o 
   6   6  11        0.80        0.00      4.96 o 
   6   6  11        0.89        0.36      5.32 o 
   7   6  11        1.19        4.60      6.15 o 
   7   6  11        1.33        0.00      5.32 o 
  -6   7  11        1.92        3.00      5.44 o 
  -6   7  11        2.15        4.68      4.54 o 
  -5   7  11        5.25        3.98      4.28 o 
  -5   7  11        4.69        4.39      4.90 o 
  -4   7  11        3.38        3.81      5.00 o 
  -4   7  11        3.78        3.84      4.78 o 
  -3   7  11        0.11        1.32      4.14 o 
  -3   7  11        0.12        0.00      4.00 o 
  -2   7  11        2.27        3.40      5.19 o 
  -2   7  11        2.54        1.66      4.93 o 
  -1   7  11       14.62       10.33      5.67 o 
  -1   7  11       16.37       19.89      7.07 o 
   0   7  11       62.86       66.82     11.17 o 
   0   7  11       70.40       53.03      9.99 o 
   1   7  11       28.49       12.00      6.57 o 
   1   7  11       31.91       25.52      7.87 o 
   2   7  11        0.08        1.31      4.96 o 
   2   7  11        0.07        1.77      5.09 o 
   3   7  11       38.43       41.14     10.43 o 
   3   7  11       34.31       32.13      7.08 o 
   4   7  11       60.12       53.29      9.38 o 
   4   7  11       67.33       66.15      8.57 o 
   5   7  11        1.08        0.38      5.13 o 
   5   7  11        1.21        8.09      5.34 o 
   6   7  11        2.48        7.34      6.02 o 
   6   7  11        2.78        5.18      6.24 o 
  -5   8  11        4.22        6.92      6.38 o 
  -5   8  11        4.73        6.78      6.46 o 
  -4   8  11       18.72       23.47      8.16 o 
  -4   8  11       16.72       16.97      6.76 o 
  -3   8  11        0.36        0.71      4.46 o 
  -3   8  11        0.41        3.36      5.21 o 
  -2   8  11        1.50        0.00      4.65 o 
  -2   8  11        1.68        0.00      4.52 o 
  -1   8  11        0.17        2.84      4.93 o 
  -1   8  11        0.18        0.06      4.54 o 
   0   8  11        0.10        0.95      4.48 o 
   0   8  11        0.09        0.65      4.77 o 
   1   8  11        0.59        1.83      5.16 o 
   1   8  11        0.53        1.13      5.08 o 
   2   8  11        2.61        5.98      5.92 o 
   2   8  11        2.33        0.00      4.90 o 
   3   8  11        0.00        0.00      4.57 o 
   3   8  11        0.00        1.50      4.25 o 
   4   8  11        0.87        0.00      4.09 o 
   4   8  11        0.98        0.00      6.09 o 
  -2   9  11        3.33        7.40      5.98 o 
  -2   9  11        2.98        6.01      6.06 o 
  -1   9  11        3.97        4.96      5.86 o 
  -1   9  11        4.45        2.62      5.19 o 
   0   9  11        0.04        0.00      4.70 o 
   0   9  11        0.05        0.00      5.12 o 
   1   9  11        1.71        6.01      6.36 o 
   1   9  11        1.91        6.44      5.93 o 
  -8   0  12       37.64       26.64     11.20 o 
  -8   0  12       42.15       38.96     13.12 o 
  -6   0  12       13.75       11.69      7.78 o 
  -6   0  12       12.27        8.59      7.26 o 
  -4   0  12     1035.84     1077.51     45.24 o 
  -4   0  12      924.88     1092.33     45.41 o 
  -2   0  12        8.46        9.60      4.20 o 
  -2   0  12        7.55        8.26      4.10 o 
   0   0  12       19.15       21.57      5.54 o 
   0   0  12       21.45       31.63      6.52 o 
   2   0  12      223.13      233.49     14.66 o 
   2   0  12      249.90      258.47     15.11 o 
   4   0  12       44.30       74.98     16.93 o 
   4   0  12       39.56       39.04     13.96 o 
   6   0  12      139.55      133.54     24.48 o 
   6   0  12      124.60      121.53     23.03 o 
   8   0  12       57.36       59.37     20.29 o 
   8   0  12       64.24       84.14     24.16 o 
  -9   1  12        1.05        1.85      4.71 o 
  -9   1  12        0.94        0.28      4.41 o 
  -8   1  12       12.71       13.04      5.88 o 
  -8   1  12       14.23       17.70      6.86 o 
  -7   1  12       58.72       51.21      9.43 o 
  -7   1  12       65.77       69.50     10.75 o 
  -6   1  12      130.32      117.51     12.37 o 
  -6   1  12      145.96      134.23     13.27 o 
  -5   1  12       89.85       87.40     10.90 o 
  -5   1  12       80.23       84.80     10.72 o 
  -4   1  12      135.02      150.87      9.63 o 
  -4   1  12      151.22      143.78      9.56 o 
  -3   1  12       13.31       16.72      5.00 o 
  -3   1  12       25.19       31.97     11.26 o 
  -3   1  12       11.88        9.96      4.12 o 
  -2   1  12       55.38       58.66      6.63 o 
  -2   1  12      117.41      127.11     14.17 o 
  -2   1  12       62.03       67.27      7.03 o 
  -1   1  12        1.90        1.31      2.11 o 
  -1   1  12        2.12        1.86      2.14 o 
   0   1  12       16.88       16.11      3.74 o 
   0   1  12       18.91       19.79      3.77 o 
   1   1  12        7.70        9.95      2.91 o 
   1   1  12        6.88        4.23      2.39 o 
   2   1  12       22.85       15.23      4.49 o 
   2   1  12       25.59       31.24      6.02 o 
   3   1  12       64.15       62.84      7.90 o 
   3   1  12       57.28       51.58      7.48 o 
   4   1  12      142.09      147.82     11.45 o 
   4   1  12      159.14      161.40     16.18 o 
   5   1  12      232.37      254.38     19.95 o 
   5   1  12      260.25      310.50     21.71 o 
   6   1  12        1.20        4.23      7.21 o 
   6   1  12        1.07        0.00      5.98 o 
   7   1  12      113.32      129.89     17.54 o 
   7   1  12      126.92      160.84     19.62 o 
   8   1  12        7.85       13.29     10.06 o 
   8   1  12        7.01       19.02     10.54 o 
  -9   2  12       20.41       14.25      6.82 o 
  -9   2  12       22.86       23.76      8.03 o 
  -8   2  12        3.19        5.42      5.12 o 
  -8   2  12        3.57        7.14      4.84 o 
  -7   2  12        1.48        1.48      4.49 o 
  -7   2  12        1.32        2.02      3.90 o 
  -6   2  12       40.96       54.16      9.64 o 
  -6   2  12       36.57       35.53      6.17 o 
  -5   2  12      210.17      221.10     14.70 o 
  -5   2  12      235.39      222.59     12.09 o 
  -4   2  12       11.34        6.94      4.03 o 
  -4   2  12       12.70        9.86      4.70 o 
  -4   2  12       24.05       19.82     11.18 o 
  -3   2  12     1091.36     1228.95     49.72 o 
  -3   2  12      514.80      532.82     20.73 o 
  -3   2  12      576.56      567.00     29.94 o 
  -2   2  12      548.75      586.27     33.92 o 
  -2   2  12      289.90      269.23     14.62 o 
  -2   2  12      258.85      278.30     14.95 o 
  -1   2  12       60.95       58.01      6.69 o 
  -1   2  12       54.42       44.12      6.02 o 
  -1   2  12      115.37      103.31     13.62 o 
   0   2  12       12.26       16.29      3.59 o 
   0   2  12       10.95       12.35      3.88 o 
   1   2  12       94.51       84.48      8.03 o 
   1   2  12      105.85       97.18      8.70 o 
   2   2  12       61.52       65.28      7.77 o 
   2   2  12       68.91       70.88      8.07 o 
   3   2  12       50.87       42.62      7.20 o 
   3   2  12       56.98       61.89      8.23 o 
   4   2  12       13.05       12.45      5.22 o 
   4   2  12       14.61       15.02      5.18 o 
   5   2  12        4.89        1.00      5.95 o 
   5   2  12        4.37        4.93      4.83 o 
   6   2  12       74.34       68.47     13.51 o 
   6   2  12       83.25       79.03     14.12 o 
   7   2  12        2.29        7.81      7.65 o 
   7   2  12        2.57        7.02      7.94 o 
   8   2  12       88.89       81.53     15.55 o 
   8   2  12       99.56      119.00     18.50 o 
  -9   3  12        2.12        2.38      5.12 o 
  -9   3  12        2.38        2.44      5.45 o 
  -8   3  12       16.80       12.94      6.11 o 
  -8   3  12       18.81       19.79      7.40 o 
  -7   3  12        0.33        0.96      3.53 o 
  -7   3  12        0.37        1.37      4.12 o 
  -6   3  12       29.74       21.03      5.22 o 
  -6   3  12       33.30       39.70      6.88 o 
  -5   3  12       19.71       18.43      4.01 o 
  -5   3  12       22.08       20.65      5.37 o 
  -4   3  12       70.77       63.14      8.54 o 
  -4   3  12       63.19       59.94      8.64 o 
  -4   3  12      133.97      106.00     17.81 o 
  -3   3  12      442.72      415.54     18.79 o 
  -3   3  12      395.29      431.38     18.99 o 
  -3   3  12      838.01      898.00     44.18 o 
  -2   3  12      148.11      143.75     11.01 o 
  -2   3  12      165.88      150.67     11.33 o 
  -2   3  12      313.99      290.66     25.27 o 
  -1   3  12       79.04       76.91      7.56 o 
  -1   3  12       70.57       60.38      9.21 o 
   0   3  12       57.57       54.27      6.71 o 
   0   3  12       64.47       80.61      7.94 o 
   1   3  12        0.88        0.03      2.81 o 
   1   3  12        0.78        0.61      2.91 o 
   2   3  12       51.08       49.07      7.17 o 
   2   3  12       57.21       59.97      7.88 o 
   3   3  12      132.31      128.81     11.13 o 
   3   3  12      148.19      149.60     11.80 o 
   4   3  12       43.55       47.88      8.44 o 
   4   3  12       38.88       32.16      7.21 o 
   5   3  12       59.58       50.81      9.19 o 
   5   3  12       66.72       75.08     10.31 o 
   6   3  12      316.89      366.82     25.56 o 
   6   3  12      282.95      301.08     23.08 o 
   7   3  12        7.18        9.35      8.62 o 
   7   3  12        6.41        9.79      7.88 o 
   8   3  12       15.47       20.29     11.36 o 
   8   3  12       13.81       18.47      9.96 o 
  -8   4  12        9.96        8.97      5.85 o 
  -8   4  12        8.90       10.35      4.64 o 
  -7   4  12        3.53        6.69      4.23 o 
  -7   4  12        3.15        1.31      3.68 o 
  -6   4  12       27.13       20.68      5.50 o 
  -6   4  12       30.38       36.11      6.94 o 
  -5   4  12        4.36        6.78      3.74 o 
  -5   4  12        4.88        4.16      3.21 o 
  -4   4  12      337.60      369.52     15.84 o 
  -4   4  12      378.10      347.77     15.39 o 
  -3   4  12        9.40        9.55      4.17 o 
  -3   4  12        8.39       11.27      3.90 o 
  -2   4  12      108.46      127.06     12.83 o 
  -2   4  12      121.48      128.60      9.35 o 
  -1   4  12        5.43        5.32      4.52 o 
  -1   4  12        6.08       10.53      5.03 o 
   0   4  12      649.34      636.59     26.17 o 
   0   4  12      727.25      714.71     27.59 o 
   1   4  12       17.95       22.27      5.60 o 
   1   4  12       16.03       14.19      6.25 o 
   2   4  12       34.49       34.75      6.75 o 
   2   4  12       30.80       21.22      5.50 o 
   3   4  12       12.87       11.52      4.80 o 
   3   4  12       11.49        4.06      4.29 o 
   4   4  12        1.01        1.08      3.69 o 
   4   4  12        0.90        0.00      3.91 o 
   5   4  12        0.69        0.00      3.33 o 
   5   4  12        0.61        1.61      4.19 o 
   6   4  12       16.31       10.98      6.25 o 
   6   4  12       18.26       14.82      6.94 o 
   7   4  12       11.51        8.43      6.12 o 
   7   4  12       10.28       10.40      6.91 o 
  -8   5  12        2.56        0.90      4.54 o 
  -8   5  12        2.28        3.68      4.62 o 
  -7   5  12       14.57       16.33      5.93 o 
  -7   5  12       13.01       14.62      5.88 o 
  -6   5  12        3.82        5.35      4.03 o 
  -6   5  12        3.41        4.78      4.26 o 
  -5   5  12        2.31        0.32      3.32 o 
  -5   5  12        2.06        0.00      3.32 o 
  -4   5  12       19.05       23.31      5.70 o 
  -4   5  12       17.01       22.08      7.32 o 
  -3   5  12        5.37        4.00      4.38 o 
  -3   5  12        4.79       14.30      5.58 o 
  -2   5  12      524.17      538.92     24.89 o 
  -2   5  12      587.05      575.15     25.57 o 
  -1   5  12      311.53      304.52     18.78 o 
  -1   5  12      278.16      297.18     18.66 o 
   0   5  12       13.62        7.43      5.15 o 
   0   5  12       15.26       15.18      6.60 o 
   1   5  12        3.19        2.50      4.52 o 
   1   5  12        2.85        4.42      4.70 o 
   2   5  12      100.63      108.02      8.86 o 
   2   5  12       89.85       89.93      9.99 o 
   3   5  12       29.90       27.04      5.67 o 
   3   5  12       33.49       32.56      6.22 o 
   4   5  12        4.72        6.38      3.66 o 
   4   5  12        4.22        1.27      3.74 o 
   5   5  12       19.63       16.84      5.58 o 
   5   5  12       21.98       24.40      6.54 o 
   6   5  12       22.68       22.25      7.21 o 
   6   5  12       20.25       13.96      6.98 o 
   7   5  12       35.98       32.24      9.18 o 
   7   5  12       40.29       41.16      9.83 o 
  -7   6  12        1.19        1.95      4.81 o 
  -7   6  12        1.07        0.48      4.48 o 
  -6   6  12        6.84        6.73      4.71 o 
  -6   6  12        6.10        5.89      4.62 o 
  -5   6  12       49.92       54.06      8.33 o 
  -5   6  12       44.57       50.77     10.11 o 
  -4   6  12       12.96        3.66      4.30 o 
  -4   6  12       11.58       14.54      6.38 o 
  -3   6  12       68.78       71.82     11.29 o 
  -3   6  12       77.03       76.84     11.35 o 
  -2   6  12       25.70       25.99      7.66 o 
  -2   6  12       28.78       24.29      7.87 o 
  -1   6  12        0.25        0.49      4.23 o 
  -1   6  12        0.28        5.18      4.71 o 
   0   6  12       40.18       31.12      8.32 o 
   0   6  12       45.00       32.33      8.38 o 
   1   6  12      233.50      202.93     16.71 o 
   1   6  12      208.49      217.22     17.36 o 
   2   6  12       49.25       46.93      8.20 o 
   2   6  12       55.16       51.46     10.66 o 
   3   6  12       13.89       15.68      5.77 o 
   3   6  12       15.56       16.35      5.16 o 
   4   6  12        3.07        2.59      4.19 o 
   4   6  12        2.74        6.18      4.41 o 
   5   6  12       39.27       32.40      7.13 o 
   5   6  12       43.98       57.10      8.86 o 
   6   6  12        5.39        5.66      6.33 o 
   6   6  12        4.82        0.23      5.28 o 
  -6   7  12        0.25        0.00      5.28 o 
  -6   7  12        0.28        2.57      4.54 o 
  -5   7  12       34.79       32.53      9.50 o 
  -5   7  12       31.06       21.68      8.16 o 
  -4   7  12       27.58       19.78      7.40 o 
  -4   7  12       30.89       25.95      7.91 o 
  -3   7  12        0.20        0.00      3.66 o 
  -3   7  12        0.18        0.64      4.39 o 
  -2   7  12        0.77        4.35      5.06 o 
  -2   7  12        0.87        1.25      4.74 o 
  -1   7  12       49.91       45.95     10.11 o 
  -1   7  12       55.90       49.04     10.22 o 
   0   7  12       68.39       69.32     11.68 o 
   0   7  12       61.07       55.69     10.85 o 
   1   7  12       16.23       10.34      6.43 o 
   1   7  12       14.49       12.09      6.47 o 
   2   7  12        1.02        1.05      5.02 o 
   2   7  12        0.91        1.08      4.60 o 
   3   7  12       12.07        6.33      6.47 o 
   3   7  12       10.77        9.71      5.63 o 
   4   7  12       24.62       16.24      6.95 o 
   4   7  12       27.57       29.45      7.20 o 
   5   7  12       22.99       26.73      7.30 o 
   5   7  12       20.53       16.70      6.36 o 
  -4   8  12        2.48        3.37      5.63 o 
  -4   8  12        2.22        3.56      5.63 o 
  -3   8  12       28.18       40.62     10.19 o 
  -3   8  12       31.57       28.75      9.13 o 
  -2   8  12        2.91        2.94      5.51 o 
  -2   8  12        3.26        2.78      4.94 o 
  -1   8  12       20.17       20.75      7.78 o 
  -1   8  12       18.01       13.31      7.14 o 
   0   8  12       24.75       31.79      8.92 o 
   0   8  12       22.10       33.84      9.42 o 
   1   8  12       13.39       12.20      6.85 o 
   1   8  12       11.95        2.20      5.15 o 
   2   8  12       61.20       54.22     11.84 o 
   2   8  12       68.54       59.13     11.80 o 
   3   8  12        2.30        0.00      4.86 o 
   3   8  12        2.05        2.47      6.04 o 
  -9   0  13        2.39        2.75      5.99 o 
  -9   0  13        2.68        0.00      5.47 o 
  -7   0  13        0.15        2.40      5.79 o 
  -7   0  13        0.17        0.00      5.21 o 
  -5   0  13        4.33        6.84      6.46 o 
  -5   0  13        4.85        3.59      5.69 o 
  -3   0  13        2.36        3.87      3.55 o 
  -3   0  13        2.65        1.44      5.24 o 
  -1   0  13      151.60      154.74     12.11 o 
  -1   0  13      169.78      156.65     12.22 o 
   1   0  13        3.91        3.02      3.65 o 
   1   0  13        4.38        4.28      3.88 o 
   3   0  13        0.62        0.00      6.21 o 
   3   0  13        0.56        0.00      6.25 o 
   5   0  13      407.42      481.49     39.69 o 
   5   0  13      363.78      388.22     35.75 o 
   7   0  13       82.45       91.74     23.71 o 
   7   0  13       73.62       49.89     19.13 o 
  -9   1  13        9.66        8.29      5.85 o 
  -9   1  13        8.63        8.16      5.76 o 
  -8   1  13        3.84        3.84      4.84 o 
  -8   1  13        4.31        5.47      4.67 o 
  -7   1  13       10.58       11.18      5.82 o 
  -7   1  13       11.85       11.08      5.47 o 
  -6   1  13        2.61        4.86      4.22 o 
  -6   1  13        2.92        0.79      3.91 o 
  -5   1  13       97.92      109.90     12.57 o 
  -5   1  13       87.43       79.00     10.85 o 
  -4   1  13      105.01      112.22      9.28 o 
  -4   1  13      117.61      122.75     12.61 o 
  -3   1  13       20.03       27.76      6.57 o 
  -3   1  13       37.91       66.92     14.78 o 
  -3   1  13       17.88       19.17      5.90 o 
  -2   1  13        0.73        1.80      2.82 o 
  -2   1  13        0.81        1.96      2.94 o 
  -1   1  13        0.18        1.38      2.37 o 
  -1   1  13        0.20        0.63      2.49 o 
   0   1  13        0.16        2.40      2.62 o 
   0   1  13        0.14        2.12      2.56 o 
   1   1  13       77.76       79.79      8.51 o 
   1   1  13       69.43       69.69      7.80 o 
   2   1  13       18.04       17.82      5.26 o 
   2   1  13       16.11       12.17      4.84 o 
   3   1  13       84.42       80.56      9.18 o 
   3   1  13       94.55      104.61     13.44 o 
   4   1  13       47.64       41.38     10.17 o 
   4   1  13       53.35       60.67     11.72 o 
   5   1  13      103.02      130.30     16.50 o 
   5   1  13       91.98       97.52     14.90 o 
   6   1  13       10.37        5.58      7.43 o 
   6   1  13       11.61        5.21      7.59 o 
   7   1  13       16.32       17.04     10.22 o 
   7   1  13       14.57       12.20      9.21 o 
   8   1  13        0.00       10.78      9.54 o 
   8   1  13        0.00        2.95      8.42 o 
  -8   2  13        1.26        2.56      5.08 o 
  -8   2  13        1.13        2.47      4.67 o 
  -7   2  13        0.70        2.12      4.55 o 
  -7   2  13        0.78        0.49      3.93 o 
  -6   2  13        6.73        7.31      5.21 o 
  -6   2  13        6.01        0.00      3.64 o 
  -5   2  13        6.75        6.31      3.72 o 
  -5   2  13        6.02        4.89      3.53 o 
  -4   2  13       60.25       57.98     14.53 o 
  -4   2  13       28.42       24.64      6.36 o 
  -4   2  13       31.83       34.22      7.32 o 
  -3   2  13       16.26       10.19      4.25 o 
  -3   2  13       14.51       15.63      4.93 o 
  -3   2  13       30.77       26.31     10.91 o 
  -2   2  13       14.48        9.44      4.70 o 
  -2   2  13       27.40       22.35     10.65 o 
  -2   2  13       12.93       12.16      5.21 o 
  -1   2  13       21.68       24.19      5.06 o 
  -1   2  13       19.36       20.23      4.77 o 
   0   2  13        2.79        2.11      2.91 o 
   0   2  13        3.13        2.36      3.33 o 
   1   2  13       21.18       13.31      4.68 o 
   1   2  13       23.72       20.83      5.57 o 
   2   2  13       70.50       57.41      7.93 o 
   2   2  13       78.95       65.34      8.31 o 
   3   2  13        4.52        7.56      4.44 o 
   3   2  13        4.04        4.49      4.16 o 
   4   2  13       47.04       44.88      8.06 o 
   4   2  13       52.68       59.28     11.77 o 
   5   2  13       70.76       63.29     12.93 o 
   5   2  13       63.18       64.84     12.70 o 
   6   2  13       58.99       89.84     15.55 o 
   6   2  13       52.67       40.39     11.93 o 
   7   2  13        8.34       10.01      9.32 o 
   7   2  13        7.45        2.33      8.27 o 
   8   2  13       36.11       30.72     11.82 o 
   8   2  13       40.44       42.99     13.86 o 
  -8   3  13        1.62        4.51      5.61 o 
  -8   3  13        1.81        1.95      5.08 o 
  -7   3  13        2.81        2.63      4.29 o 
  -7   3  13        2.51        4.26      4.29 o 
  -6   3  13        1.46        3.97      3.61 o 
  -6   3  13        1.64        1.82      3.24 o 
  -5   3  13        4.26        5.21      3.49 o 
  -5   3  13        4.77        5.19      3.24 o 
  -4   3  13       70.28       70.07     15.48 o 
  -4   3  13       37.13       48.59      8.33 o 
  -4   3  13       33.15       31.40      7.08 o 
  -3   3  13      112.25      113.25     11.26 o 
  -3   3  13      100.23      101.54     10.62 o 
  -3   3  13      212.48      207.10     23.02 o 
  -2   3  13        6.19        0.00      5.12 o 
  -2   3  13        6.93        6.15      3.94 o 
  -2   3  13       13.12       20.49     11.20 o 
  -1   3  13        1.64        3.58      4.03 o 
  -1   3  13        1.84        2.47      4.12 o 
   0   3  13       25.81       20.87      6.76 o 
   0   3  13       28.90       25.55      7.55 o 
   1   3  13       49.33       51.33      7.46 o 
   1   3  13       55.25       60.01      7.99 o 
   2   3  13        1.43        2.91      3.96 o 
   2   3  13        1.61        3.30      3.65 o 
   3   3  13       70.87       66.78      9.06 o 
   3   3  13       79.37       96.70     10.40 o 
   4   3  13        5.80        6.30      4.67 o 
   4   3  13        5.18        8.07      4.81 o 
   5   3  13        1.72        2.60      6.25 o 
   5   3  13        1.54        7.39      5.29 o 
   6   3  13       66.40       50.49     10.14 o 
   6   3  13       74.36       77.15     14.72 o 
   7   3  13       12.93        3.26      8.39 o 
   7   3  13       14.48       28.08     11.77 o 
  -8   4  13        1.11        2.21      5.02 o 
  -8   4  13        1.25        3.64      5.57 o 
  -7   4  13        5.32        5.45      4.77 o 
  -7   4  13        4.75        3.48      4.23 o 
  -6   4  13        5.33        8.07      4.23 o 
  -6   4  13        5.97        6.54      4.41 o 
  -5   4  13       15.80       20.00      5.51 o 
  -5   4  13       14.11        7.75      4.20 o 
  -4   4  13       10.92        3.58      3.26 o 
  -4   4  13        9.75        6.72      4.09 o 
  -3   4  13       23.15       22.43      6.98 o 
  -3   4  13       25.93       31.89      6.22 o 
  -2   4  13       44.37       45.86      9.02 o 
  -2   4  13       39.62       44.55      8.78 o 
  -1   4  13       18.04       13.64      5.56 o 
  -1   4  13       16.11       16.72      6.66 o 
   0   4  13      145.48      131.86     13.85 o 
   0   4  13      162.94      157.72     14.58 o 
   1   4  13        0.74        0.00      3.52 o 
   1   4  13        0.66        2.21      4.17 o 
   2   4  13       83.72       85.01      9.37 o 
   2   4  13       93.76      100.76     10.31 o 
   3   4  13       91.61       94.77     10.55 o 
   3   4  13       81.80       64.29      8.99 o 
   4   4  13        0.92        0.00      4.35 o 
   4   4  13        0.82        0.28      4.22 o 
   5   4  13       67.05       53.55      9.93 o 
   5   4  13       75.09       92.23     11.72 o 
   6   4  13        0.22        1.51      5.56 o 
   6   4  13        0.24        0.00      6.40 o 
   7   4  13       17.65       18.38     10.73 o 
   7   4  13       15.76       13.57      9.31 o 
  -7   5  13       34.49       37.35      7.98 o 
  -7   5  13       30.80       36.36      7.33 o 
  -6   5  13        8.65        6.85      4.41 o 
  -6   5  13        9.69        9.48      4.96 o 
  -5   5  13        0.48        0.00      4.10 o 
  -5   5  13        0.54        1.80      3.64 o 
  -4   5  13        0.22        2.65      3.34 o 
  -4   5  13        0.20        0.00      4.16 o 
  -3   5  13       70.29       64.54     10.82 o 
  -3   5  13       62.76       63.17     10.62 o 
  -2   5  13      112.09      125.21     13.75 o 
  -2   5  13      125.53      142.07     14.50 o 
  -1   5  13       27.51       31.88      8.12 o 
  -1   5  13       30.81       21.02      7.20 o 
   0   5  13        0.74        0.35      4.54 o 
   0   5  13        0.83        3.71      4.87 o 
   1   5  13       29.12       38.58      9.28 o 
   1   5  13       26.00       29.97      8.33 o 
   2   5  13       12.10       18.12      7.49 o 
   2   5  13       10.80       11.21      6.37 o 
   3   5  13        0.47        4.06      4.16 o 
   3   5  13        0.42        0.00      3.68 o 
   4   5  13        0.53        1.91      4.28 o 
   4   5  13        0.59        0.00      3.82 o 
   5   5  13        0.01        0.00      3.93 o 
   5   5  13        0.01        0.10      4.33 o 
   6   5  13        0.09        0.00      5.03 o 
   6   5  13        0.08        0.00      4.39 o 
  -6   6  13        1.52        3.52      4.49 o 
  -6   6  13        1.36        2.50      6.01 o 
  -5   6  13       10.21        2.30      5.29 o 
  -5   6  13        9.11       14.79      7.16 o 
  -4   6  13        1.24        1.40      4.41 o 
  -4   6  13        1.10        2.60      4.93 o 
  -3   6  13       42.13       49.01     10.28 o 
  -3   6  13       37.61       37.39      9.40 o 
  -2   6  13       13.85       18.12      7.04 o 
  -2   6  13       12.37       10.76      5.72 o 
  -1   6  13       15.14        7.56      5.48 o 
  -1   6  13       16.96       17.13      6.98 o 
   0   6  13       33.60       24.75      8.45 o 
   0   6  13       37.63       27.40      8.32 o 
   1   6  13       26.73       24.69      8.20 o 
   1   6  13       23.87       26.76      8.81 o 
   2   6  13        0.13        2.79      5.74 o 
   2   6  13        0.12        0.00      4.60 o 
   3   6  13        3.97        3.85      5.69 o 
   3   6  13        3.54       10.11      5.50 o 
   4   6  13       35.21       31.62      8.16 o 
   4   6  13       39.43       48.49      8.32 o 
   5   6  13        0.20        0.97      4.62 o 
   5   6  13        0.22        0.00      4.62 o 
  -5   7  13        6.13        7.81      6.54 o 
  -5   7  13        5.47        6.01      5.89 o 
  -4   7  13       10.03        7.85      5.53 o 
  -4   7  13       11.23       11.95      6.69 o 
  -3   7  13        0.17        1.02      4.73 o 
  -3   7  13        0.15        0.00      4.74 o 
  -2   7  13        8.26        9.44      6.25 o 
  -2   7  13        7.37        8.89      6.25 o 
  -1   7  13       49.10       36.04      9.57 o 
  -1   7  13       54.99       51.89     10.88 o 
   0   7  13      110.50      118.66     14.74 o 
   0   7  13       98.67       87.26     13.27 o 
   1   7  13        6.05        3.16      5.19 o 
   1   7  13        6.78        0.00      5.13 o 
   2   7  13       47.03       41.55     11.21 o 
   2   7  13       52.67       50.02     11.81 o 
   3   7  13        0.04        2.76      5.82 o 
   3   7  13        0.03        4.93      5.54 o 
   4   7  13        2.89        7.21      7.74 o 
   4   7  13        2.58        0.51      5.25 o 
  -2   8  13        6.68        7.79      6.22 o 
  -2   8  13        5.97        0.00      5.48 o 
  -1   8  13       22.80       36.93     10.79 o 
  -1   8  13       20.36       19.27      8.16 o 
   0   8  13        1.71        1.38      5.56 o 
   0   8  13        1.53        0.23      5.21 o 
   1   8  13        5.36        3.69      6.04 o 
   1   8  13        6.00        3.13      5.80 o 
  -8   0  14       10.49       17.38     10.25 o 
  -8   0  14        9.37        6.28      7.43 o 
  -6   0  14        1.76        0.00      5.69 o 
  -6   0  14        1.57        5.58      5.37 o 
  -4   0  14      163.95      187.28     21.23 o 
  -4   0  14      146.39      129.09     19.00 o 
  -2   0  14        7.72        6.25      4.41 o 
  -2   0  14        8.64        9.90      4.77 o 
   0   0  14       74.80       89.34     10.82 o 
   0   0  14       66.79       62.81      9.29 o 
   2   0  14       35.82       44.20     13.90 o 
   2   0  14       31.98       12.97      9.02 o 
   4   0  14       19.30       18.63     12.45 o 
   4   0  14       21.61       15.17     11.58 o 
   6   0  14       11.25        7.16     12.06 o 
   6   0  14       12.60       14.82     14.43 o 
  -8   1  14       19.46       18.40      6.15 o 
  -8   1  14       17.38       16.84      6.94 o 
  -7   1  14       16.72       14.95      6.50 o 
  -7   1  14       18.72       24.19      7.81 o 
  -6   1  14       27.81       36.01      8.84 o 
  -6   1  14       31.14       38.83      9.10 o 
  -5   1  14        2.63        1.45      3.93 o 
  -5   1  14        2.34        1.13      4.33 o 
  -4   1  14       11.97       10.79      5.56 o 
  -4   1  14       10.68       11.68      5.51 o 
  -3   1  14       61.29       60.71      8.95 o 
  -3   1  14       54.72       50.65      8.32 o 
  -3   1  14      116.01      116.63     18.75 o 
  -2   1  14       91.07      104.30      9.46 o 
  -2   1  14      101.99       87.38      8.80 o 
  -1   1  14        4.07        3.90      3.04 o 
  -1   1  14        3.64        2.54      2.97 o 
   0   1  14      169.29      146.77     10.64 o 
   0   1  14      151.15      148.62     10.53 o 
   1   1  14       31.45       38.16      6.82 o 
   1   1  14       28.08       23.07      5.60 o 
   2   1  14        1.99        1.08      3.82 o 
   2   1  14        2.23        0.49      3.62 o 
   3   1  14       33.87       37.30      9.82 o 
   3   1  14       30.25       31.71      8.71 o 
   4   1  14        7.04        7.29      7.08 o 
   4   1  14        7.88        3.27      6.75 o 
   5   1  14       54.60       41.95     11.48 o 
   5   1  14       61.15       73.96     14.05 o 
   6   1  14        2.83        3.80      7.87 o 
   6   1  14        2.53        5.34      7.71 o 
   7   1  14        6.24       13.84      9.85 o 
   7   1  14        5.57       10.43      9.45 o 
  -8   2  14       19.70       22.15      8.36 o 
  -8   2  14       17.59       15.56      7.29 o 
  -7   2  14        5.13        4.29      5.09 o 
  -7   2  14        5.74        6.20      5.28 o 
  -6   2  14       10.39        5.24      5.16 o 
  -6   2  14       11.64       11.97      5.93 o 
  -5   2  14       12.82       13.63      5.80 o 
  -5   2  14       14.36       17.32      6.70 o 
  -4   2  14       23.88       24.20      6.59 o 
  -4   2  14       21.32       24.19      6.65 o 
  -4   2  14       45.21       36.07     11.20 o 
  -3   2  14        0.39        1.06      2.92 o 
  -3   2  14        0.73        2.18      8.16 o 
  -3   2  14        0.34        2.72      3.59 o 
  -2   2  14       51.79       57.74      8.81 o 
  -2   2  14       58.00       58.24      8.84 o 
  -2   2  14      109.79      112.13     18.53 o 
  -1   2  14       34.39       43.21      8.71 o 
  -1   2  14       30.71       34.47      7.84 o 
   0   2  14       12.25       13.48      4.77 o 
   0   2  14       13.72       12.81      4.87 o 
   1   2  14       24.55       18.67      5.16 o 
   1   2  14       27.50       28.51      6.36 o 
   2   2  14      149.19      157.52     12.16 o 
   2   2  14      133.21      134.86     11.54 o 
   3   2  14       14.87       12.35      5.40 o 
   3   2  14       16.65       11.42      5.38 o 
   4   2  14        9.73        9.16      7.30 o 
   4   2  14        8.69        2.31      6.44 o 
   5   2  14        5.64        7.75      7.20 o 
   5   2  14        6.32       10.51      8.13 o 
   6   2  14        0.12        1.27      7.58 o 
   6   2  14        0.10        0.84      7.04 o 
   7   2  14       32.25       40.21     13.93 o 
   7   2  14       28.80       22.76     10.81 o 
  -7   3  14        5.81        9.25      6.09 o 
  -7   3  14        5.19        4.61      4.93 o 
  -6   3  14        1.27        0.00      4.49 o 
  -6   3  14        1.42        0.57      4.19 o 
  -5   3  14        4.24        6.15     11.59 o 
  -5   3  14        2.24        2.40      4.13 o 
  -5   3  14        2.00        0.00      3.81 o 
  -4   3  14       23.63       13.03      5.50 o 
  -4   3  14       26.47       20.80      6.69 o 
  -4   3  14       50.10       46.31     13.83 o 
  -3   3  14        6.23        4.44      4.13 o 
  -3   3  14        6.97        7.42      4.77 o 
  -3   3  14       13.20        9.99      9.16 o 
  -2   3  14       42.85       31.76     10.95 o 
  -2   3  14       90.83       70.61     15.81 o 
  -2   3  14       47.99       33.25     10.57 o 
  -1   3  14       32.15       22.92      7.27 o 
  -1   3  14       36.00       18.15      6.81 o 
   0   3  14       85.71       81.95     11.43 o 
   0   3  14       96.00       89.16     12.02 o 
   1   3  14       20.74       22.86      5.86 o 
   1   3  14       18.52       17.36      6.78 o 
   2   3  14        4.96        4.61      4.25 o 
   2   3  14        5.55        3.00      4.20 o 
   3   3  14       21.89       18.18      6.37 o 
   3   3  14       24.51       38.09      7.97 o 
   4   3  14       52.13       57.61      9.74 o 
   4   3  14       58.38       68.35     10.15 o 
   5   3  14        0.74        1.40      6.25 o 
   5   3  14        0.66        2.69      5.66 o 
   6   3  14       21.56       16.27      9.71 o 
   6   3  14       19.25       21.60     10.88 o 
   7   3  14       22.16       16.93     10.72 o 
   7   3  14       24.82       40.33     13.26 o 
  -7   4  14        6.85        5.29      6.05 o 
  -7   4  14        7.67        9.26      6.41 o 
  -6   4  14        0.00        2.33      4.01 o 
  -6   4  14        0.00        4.74      4.35 o 
  -5   4  14        7.07        8.17      4.28 o 
  -5   4  14        6.31        3.24      3.74 o 
  -4   4  14       62.45       49.31     16.06 o 
  -4   4  14       32.99       27.34      7.21 o 
  -4   4  14       29.46       26.02     10.98 o 
  -3   4  14       60.50       63.20     10.59 o 
  -3   4  14       54.02       67.07     10.86 o 
  -2   4  14       10.69       10.76      5.90 o 
  -2   4  14        9.55        9.23      5.22 o 
  -1   4  14       34.84       39.21      8.81 o 
  -1   4  14       31.10       34.15      8.93 o 
   0   4  14       83.57       74.74     11.43 o 
   0   4  14       93.60       93.40     12.61 o 
   1   4  14        5.27        1.92      4.36 o 
   1   4  14        5.91        8.19      5.45 o 
   2   4  14        4.73        4.67      5.21 o 
   2   4  14        5.30        5.05      4.83 o 
   3   4  14       23.64       21.52      6.98 o 
   3   4  14       21.11       15.98      6.33 o 
   4   4  14        0.54        2.12      4.46 o 
   4   4  14        0.61        0.20      4.78 o 
   5   4  14        0.04        0.00      5.22 o 
   5   4  14        0.03        0.31      5.08 o 
   6   4  14       63.00       74.54     15.32 o 
   6   4  14       56.25       44.86     10.27 o 
  -6   5  14        1.25        3.85      5.48 o 
  -6   5  14        1.40        0.19      4.22 o 
  -5   5  14        4.88       10.34      5.05 o 
  -5   5  14        4.36        7.68      5.06 o 
  -4   5  14        3.46        2.60      4.80 o 
  -4   5  14        3.88        5.47      5.09 o 
  -3   5  14       10.43        7.17      5.69 o 
  -3   5  14        9.31        9.18      5.80 o 
  -2   5  14       86.76       62.27     10.85 o 
  -2   5  14       97.17       94.04     12.61 o 
  -1   5  14        2.90        1.70      4.38 o 
  -1   5  14        3.24        6.94      5.60 o 
   0   5  14        3.27        0.86      5.12 o 
   0   5  14        3.66        0.17      4.65 o 
   1   5  14        0.57        0.00      4.81 o 
   1   5  14        0.51        0.00      4.48 o 
   2   5  14       22.23       22.24      8.39 o 
   2   5  14       19.85       23.09      9.10 o 
   3   5  14        3.36        5.45      6.31 o 
   3   5  14        3.76        2.94      5.19 o 
   4   5  14        0.40        4.55      5.53 o 
   4   5  14        0.45        2.92      5.40 o 
   5   5  14        3.40        0.00      5.06 o 
   5   5  14        3.80        8.30      6.75 o 
  -5   6  14        2.92        0.00      4.73 o 
  -5   6  14        3.27        5.18      5.77 o 
  -4   6  14       22.92       19.66      8.03 o 
  -4   6  14       20.46       23.63      8.65 o 
  -3   6  14        2.95        0.00      4.38 o 
  -3   6  14        2.63        0.00      5.00 o 
  -2   6  14        2.88        4.89      5.16 o 
  -2   6  14        2.57        4.99      5.82 o 
  -1   6  14        4.08        6.44      5.18 o 
  -1   6  14        3.64        3.58      5.13 o 
   0   6  14       41.74       35.27      9.29 o 
   0   6  14       37.27       21.16      7.87 o 
   1   6  14       22.99       15.52      7.59 o 
   1   6  14       25.75       17.04      7.93 o 
   2   6  14        0.28        4.99      6.11 o 
   2   6  14        0.25        4.44      5.86 o 
   3   6  14        6.15        3.78      6.69 o 
   3   6  14        6.89       10.54      7.94 o 
   4   6  14       31.57       35.82     11.62 o 
   4   6  14       35.35       45.49     12.11 o 
  -3   7  14        1.09        5.26      5.77 o 
  -3   7  14        0.98        6.91      5.79 o 
  -2   7  14       14.08       22.63      8.20 o 
  -2   7  14       12.58       11.13      6.89 o 
  -1   7  14        2.10        2.24      5.57 o 
  -1   7  14        1.88        1.03      5.15 o 
   0   7  14        9.41        7.55      6.08 o 
   0   7  14       10.54        8.58      6.44 o 
   1   7  14        0.27        4.01      5.92 o 
   1   7  14        0.31        1.88      5.54 o 
   2   7  14       13.03       19.37      8.59 o 
   2   7  14       11.64       17.61      8.33 o 
  -7   0  15        0.01        0.00      6.56 o 
  -7   0  15        0.01        0.81      6.73 o 
  -5   0  15       11.62       10.98      8.68 o 
  -5   0  15       10.38        7.07      7.17 o 
  -3   0  15       62.34       64.77     15.49 o 
  -3   0  15       55.67       57.23     14.81 o 
  -1   0  15      358.56      341.04     19.23 o 
  -1   0  15      320.15      319.41     18.76 o 
   1   0  15       54.56       38.60     13.09 o 
   1   0  15       61.11       57.50     14.75 o 
   3   0  15      106.33      105.80     20.87 o 
   3   0  15       94.94      105.65     20.15 o 
   5   0  15       41.08       43.78     17.67 o 
   5   0  15       36.68       33.65     16.46 o 
  -7   1  15       13.52       13.10      6.56 o 
  -7   1  15       12.07        7.87      5.40 o 
  -6   1  15        4.59        1.89      4.22 o 
  -6   1  15        5.14       10.12      5.72 o 
  -5   1  15        2.46        1.27      4.29 o 
  -5   1  15        2.76        6.04      4.68 o 
  -4   1  15        0.52        3.82      4.78 o 
  -4   1  15        0.47        0.00      4.04 o 
  -3   1  15        7.76        9.26      5.38 o 
  -3   1  15        6.93        4.13      3.91 o 
  -2   1  15        0.35        0.00      3.23 o 
  -2   1  15        0.31        1.44      3.53 o 
  -1   1  15       39.63       35.21      6.76 o 
  -1   1  15       44.38       41.49      7.26 o 
   0   1  15      184.48      166.04     11.71 o 
   0   1  15      206.62      169.33     11.86 o 
   1   1  15      178.80      150.42     11.96 o 
   1   1  15      200.25      187.59     12.72 o 
   2   1  15       75.88       56.12     10.40 o 
   2   1  15       84.98       95.92     13.11 o 
   3   1  15       10.98       11.87      7.18 o 
   3   1  15       12.29        8.58      6.81 o 
   4   1  15       17.29       11.07      7.68 o 
   4   1  15       19.37       15.47      8.68 o 
   5   1  15       37.00       51.17     13.35 o 
   5   1  15       33.04       30.43     11.34 o 
   6   1  15        9.95       10.56      9.18 o 
   6   1  15        8.89       10.01      8.77 o 
  -7   2  15        8.58        5.09      5.13 o 
  -7   2  15        9.61        9.13      5.83 o 
  -6   2  15        3.30        2.09      4.90 o 
  -6   2  15        2.95        1.12      4.67 o 
  -5   2  15        8.63        8.57      5.63 o 
  -5   2  15        9.66       10.43      6.24 o 
  -4   2  15        4.59        8.61      5.34 o 
  -4   2  15        9.73       12.87     10.22 o 
  -4   2  15        5.14        2.76      6.04 o 
  -3   2  15       14.46       11.79      4.46 o 
  -3   2  15       27.37       21.58     12.29 o 
  -3   2  15       12.91       16.35      6.01 o 
  -2   2  15      219.48      199.90     14.77 o 
  -2   2  15      415.45      423.54     33.63 o 
  -2   2  15      195.97      211.42     22.52 o 
  -1   2  15       15.99       17.38      6.70 o 
  -1   2  15       14.28       12.38      5.98 o 
   0   2  15       20.87       15.33      6.47 o 
   0   2  15       18.63       17.03      6.76 o 
   1   2  15        3.62        2.50      4.12 o 
   1   2  15        3.23        0.87      3.59 o 
   2   2  15       95.65       86.86     10.30 o 
   2   2  15       85.40       74.13      9.50 o 
   3   2  15        0.02        0.22      5.42 o 
   3   2  15        0.02        0.00      4.03 o 
   4   2  15       31.58       35.70     10.97 o 
   4   2  15       35.37       46.31     11.71 o 
   5   2  15       23.61       15.62      9.64 o 
   5   2  15       26.45       45.33     12.61 o 
   6   2  15        0.00        5.03      8.25 o 
   6   2  15        0.00        5.99      8.14 o 
  -7   3  15       18.37       18.25      7.71 o 
  -7   3  15       16.40        9.15      6.36 o 
  -6   3  15        2.51        3.75      4.54 o 
  -6   3  15        2.81        6.15      5.40 o 
  -5   3  15        0.78        0.00      4.19 o 
  -5   3  15        0.88        0.00      5.79 o 
  -5   3  15        1.66        0.48     11.20 o 
  -4   3  15        0.37        3.98      4.30 o 
  -4   3  15        0.70        6.21      9.31 o 
  -4   3  15        0.33        0.00      4.33 o 
  -3   3  15       30.58       33.70     12.87 o 
  -3   3  15       14.42        8.14      8.23 o 
  -3   3  15       16.15       13.99      8.27 o 
  -2   3  15       52.14       45.16     14.82 o 
  -2   3  15       27.55       21.00      9.70 o 
  -2   3  15       24.59       14.66      9.10 o 
  -1   3  15        1.66        2.53      4.57 o 
  -1   3  15        1.49        4.89      4.45 o 
   0   3  15      184.36      189.11     16.37 o 
   0   3  15      206.48      185.86     16.53 o 
   1   3  15       34.14       22.43      7.97 o 
   1   3  15       38.23       35.75      9.64 o 
   2   3  15       14.48       12.36      5.77 o 
   2   3  15       16.22       15.84      6.09 o 
   3   3  15       60.42       51.01      9.11 o 
   3   3  15       67.67       74.15     10.40 o 
   4   3  15       26.59       29.78      7.96 o 
   4   3  15       29.78       37.38     11.30 o 
   5   3  15       44.97       42.59     12.29 o 
   5   3  15       50.37       67.12     14.68 o 
   6   3  15        1.06        0.00      8.38 o 
   6   3  15        0.94        4.60      8.80 o 
  -6   4  15        6.61       12.65      6.47 o 
  -6   4  15        5.90       12.68      5.29 o 
  -5   4  15        0.49        0.00      4.13 o 
  -5   4  15        0.43        3.68      6.82 o 
  -5   4  15        0.92        1.43     12.51 o 
  -4   4  15       22.28       22.05     13.50 o 
  -4   4  15       10.51        6.84      8.32 o 
  -4   4  15       11.77        5.86      7.90 o 
  -3   4  15        2.72        0.47      4.65 o 
  -3   4  15        3.05        6.70      5.45 o 
  -2   4  15        1.47        1.93      4.76 o 
  -2   4  15        1.32        2.49      4.90 o 
  -1   4  15        2.21        2.08      5.10 o 
  -1   4  15        1.97        3.27      5.63 o 
   0   4  15       14.38       11.66      6.78 o 
   0   4  15       16.11       20.20      7.50 o 
   1   4  15       45.16       56.36     11.42 o 
   1   4  15       50.57       59.53     11.56 o 
   2   4  15        2.19        0.00      5.25 o 
   2   4  15        2.45        0.00      5.13 o 
   3   4  15       37.91       43.69      9.10 o 
   3   4  15       33.85       32.52      8.04 o 
   4   4  15        1.20        6.59      6.15 o 
   4   4  15        1.07        4.57      5.79 o 
   5   4  15       10.50       11.23      6.56 o 
   5   4  15       11.76        8.83      8.64 o 
  -5   5  15        2.72        0.00      4.35 o 
  -5   5  15        3.05        8.06      5.95 o 
  -4   5  15        0.52        0.00      4.77 o 
  -4   5  15        0.58        7.23      5.47 o 
  -3   5  15        0.72        0.00      4.48 o 
  -3   5  15        0.65        0.00      4.42 o 
  -2   5  15        5.11        6.31      5.29 o 
  -2   5  15        4.56        0.26      4.35 o 
  -1   5  15        4.33        3.80      4.92 o 
  -1   5  15        4.84        3.23      5.18 o 
   0   5  15        3.37        2.44      5.15 o 
   0   5  15        3.78        6.88      6.22 o 
   1   5  15        0.14        2.66      5.58 o 
   1   5  15        0.12        0.00      5.12 o 
   2   5  15       33.09       37.93     10.82 o 
   2   5  15       29.55       31.02      9.95 o 
   3   5  15       15.28       17.16      8.75 o 
   3   5  15       17.12       25.92      9.79 o 
   4   5  15        0.99        0.80      6.72 o 
   4   5  15        1.10        2.73      5.74 o 
  -4   6  15        0.93        4.77      5.31 o 
  -4   6  15        0.83        5.53      6.76 o 
  -3   6  15        0.56        0.00      4.54 o 
  -3   6  15        0.50        3.93      5.45 o 
  -2   6  15        9.15        3.01      5.60 o 
  -2   6  15        8.17       10.09      6.81 o 
  -1   6  15        4.28        2.07      5.79 o 
  -1   6  15        4.79        5.50      6.30 o 
   0   6  15       22.98       11.84      7.39 o 
   0   6  15       25.74       15.90      7.85 o 
   1   6  15       54.00       44.13     11.46 o 
   1   6  15       60.48       69.31     12.99 o 
   2   6  15        1.59        5.98      6.76 o 
   2   6  15        1.42        2.01      5.92 o 
   3   6  15        2.20        4.80      7.11 o 
   3   6  15        2.46        2.94      7.39 o 
  -6   0  16        1.82        1.70      6.86 o 
  -6   0  16        1.62        0.00      5.93 o 
  -4   0  16       64.69       60.58     15.87 o 
  -4   0  16       57.76       50.72     15.11 o 
  -2   0  16        2.20        2.14      6.21 o 
  -2   0  16        2.46        0.00      6.72 o 
   0   0  16       12.19       16.45     10.63 o 
   0   0  16       10.89        6.34      8.00 o 
   2   0  16       11.44       11.74     10.97 o 
   2   0  16       10.21        6.36     10.11 o 
   4   0  16        4.87        1.60      9.60 o 
   4   0  16        4.35        0.00      8.91 o 
  -6   1  16        0.03        0.71      4.84 o 
  -6   1  16        0.04        0.29      4.33 o 
  -5   1  16        0.32        0.92      4.70 o 
  -5   1  16        0.35        0.29      4.38 o 
  -4   1  16        0.99        0.00      4.81 o 
  -4   1  16        1.11        2.46      4.41 o 
  -3   1  16        0.48        4.16      4.89 o 
  -3   1  16        0.53        2.36      4.92 o 
  -2   1  16        5.64        5.15      4.57 o 
  -2   1  16        5.04        5.51      4.60 o 
  -1   1  16        7.13        7.27      5.95 o 
  -1   1  16        6.36        0.38      5.16 o 
   0   1  16        3.01        4.44      4.76 o 
   0   1  16        2.69        4.87      4.25 o 
   1   1  16        0.03        1.98      5.88 o 
   1   1  16        0.04        0.44      5.48 o 
   2   1  16        7.02        7.75      6.57 o 
   2   1  16        6.27        9.05      6.79 o 
   3   1  16        0.29        0.81      6.63 o 
   3   1  16        0.32        2.15      6.17 o 
   4   1  16        2.44        4.97      7.62 o 
   4   1  16        2.73        2.49      7.49 o 
   5   1  16       27.73       30.50     11.88 o 
   5   1  16       24.76       36.66     12.46 o 
  -6   2  16        3.16        0.74      5.25 o 
  -6   2  16        3.54        3.26      5.21 o 
  -5   2  16       16.92       31.49     12.01 o 
  -5   2  16       35.88       21.18     13.70 o 
  -5   2  16       18.95       14.03      9.51 o 
  -4   2  16        0.07        4.20      7.30 o 
  -4   2  16        0.07        2.34      6.31 o 
  -4   2  16        0.14        0.89      9.99 o 
  -3   2  16        9.50       10.69      5.60 o 
  -3   2  16       17.99        9.37     11.69 o 
  -3   2  16        8.49        5.74      7.29 o 
  -2   2  16        1.35        3.48      4.83 o 
  -2   2  16        1.52        3.43      4.92 o 
  -1   2  16       20.16       25.22      8.13 o 
  -1   2  16       18.00       26.10      8.16 o 
   0   2  16        0.70        0.87      5.18 o 
   0   2  16        0.78        3.96      5.16 o 
   1   2  16       63.66       60.27     11.30 o 
   1   2  16       71.30       96.12     10.82 o 
   2   2  16       41.79       38.15      8.26 o 
   2   2  16       46.81       54.22     11.30 o 
   3   2  16        6.57        1.54      6.73 o 
   3   2  16        7.36        3.08      6.53 o 
   4   2  16       19.88       19.34      9.15 o 
   4   2  16       22.26       13.41      8.77 o 
   5   2  16        0.13        0.58      8.54 o 
   5   2  16        0.15        2.79      8.42 o 
  -6   3  16        3.50        0.06      5.18 o 
  -6   3  16        3.13        0.00      4.93 o 
  -5   3  16        0.72        1.95      6.27 o 
  -5   3  16        0.65        2.70      6.72 o 
  -5   3  16        1.37       10.06     11.30 o 
  -4   3  16        0.01        4.10      4.74 o 
  -4   3  16        0.01        7.20      8.65 o 
  -4   3  16        0.02       13.22     10.85 o 
  -3   3  16       15.38       13.89      9.19 o 
  -3   3  16       13.73       13.34      9.22 o 
  -3   3  16       29.11       25.04     13.12 o 
  -2   3  16        3.85        8.93     13.87 o 
  -2   3  16        2.03        5.08      7.42 o 
  -2   3  16        1.82        0.58      7.26 o 
  -1   3  16       71.79       72.20     11.81 o 
  -1   3  16       64.10       51.88     10.76 o 
   0   3  16        5.50        8.65      5.83 o 
   0   3  16        4.91        7.68      6.15 o 
   1   3  16        0.68        1.95      5.79 o 
   1   3  16        0.61        0.47      5.51 o 
   2   3  16        2.66        0.00      4.49 o 
   2   3  16        2.37        0.49      5.44 o 
   3   3  16        7.31        3.36      7.08 o 
   3   3  16        6.52        3.08      5.40 o 
   4   3  16       19.78       28.01     10.40 o 
   4   3  16       22.16       33.67     11.53 o 
   5   3  16        0.77        0.00      8.84 o 
   5   3  16        0.87        0.00      8.32 o 
  -5   4  16        6.23        0.00      6.81 o 
  -5   4  16        5.56        6.56      8.16 o 
  -5   4  16       11.80       13.31     13.15 o 
  -4   4  16        0.79        0.00      6.91 o 
  -4   4  16        1.68        6.67     11.43 o 
  -4   4  16        0.89        0.00      6.27 o 
  -3   4  16        1.53        1.86      5.12 o 
  -3   4  16        1.37        0.25      4.80 o 
  -2   4  16        0.00        3.23      4.90 o 
  -2   4  16        0.00        4.41      5.12 o 
  -1   4  16        5.40        4.33      5.34 o 
  -1   4  16        6.05        4.35      5.56 o 
   0   4  16        0.06        0.63      5.60 o 
   0   4  16        0.06        0.00      5.28 o 
   1   4  16        0.03        0.58      5.73 o 
   1   4  16        0.02        0.77      5.38 o 
   2   4  16        8.33        6.56      6.70 o 
   2   4  16        9.32        9.29      7.16 o 
   3   4  16       26.97       19.58      8.60 o 
   3   4  16       30.21       25.77     10.40 o 
   4   4  16        1.83        2.44      5.73 o 
   4   4  16        2.05        3.46      8.29 o 
  -4   5  16       12.21       11.20      6.95 o 
  -4   5  16       10.90        7.78      6.65 o 
  -3   5  16        2.69        3.16      6.08 o 
  -3   5  16        2.40        6.56      6.40 o 
  -2   5  16        2.07        4.44      5.93 o 
  -2   5  16        1.85        0.00      4.60 o 
  -1   5  16        2.21        0.44      5.53 o 
  -1   5  16        1.97        5.40      5.92 o 
   0   5  16        5.88        0.73      5.50 o 
   0   5  16        5.25        7.02      6.59 o 
   1   5  16       24.06       27.37      9.53 o 
   1   5  16       26.95       32.50     10.49 o 
   2   5  16        4.43        4.65      7.26 o 
   2   5  16        3.96        8.14      7.17 o 
   3   5  16        0.30        0.00      7.10 o 
   3   5  16        0.34        2.15      6.54 o 
  -1   6  16        0.00        0.06      5.44 o 
  -1   6  16        0.00        0.00      5.00 o 
   0   6  16        0.27        0.23      5.69 o 
   0   6  16        0.24        1.92      6.36 o 
  -5   0  17       14.14       13.20     10.06 o 
  -5   0  17       15.83        9.39      8.84 o 
  -3   0  17       10.85       17.64     11.10 o 
  -3   0  17        9.69       19.33     11.66 o 
   1   0  17       11.73        3.29      9.03 o 
   1   0  17       10.47       16.08     10.60 o 
   3   0  17        4.87        6.27     10.31 o 
   3   0  17        4.35        5.67     10.56 o 
  -5   1  17        0.48        2.46      5.80 o 
  -5   1  17        0.53        6.30      5.38 o 
  -4   1  17        1.30        2.72      5.58 o 
  -4   1  17        1.16        4.94      5.41 o 
  -3   1  17        0.81        0.71      5.28 o 
  -3   1  17        0.91        2.15      5.13 o 
  -2   1  17        0.06        2.60      8.49 o 
  -2   1  17        0.05        0.00      8.01 o 
  -1   1  17        1.01        2.01      5.40 o 
  -1   1  17        0.90        4.77      5.79 o 
   0   1  17        5.79        0.00      7.21 o 
   0   1  17        5.17        0.41      5.74 o 
   1   1  17        1.04        2.02      6.22 o 
   1   1  17        1.17        1.15      5.56 o 
   2   1  17        0.16        3.80      6.36 o 
   2   1  17        0.14        3.68      6.75 o 
   3   1  17       11.14       12.88      8.43 o 
   3   1  17       12.47       20.45     10.19 o 
   4   1  17        2.59        5.54      8.25 o 
   4   1  17        2.31        2.65      8.06 o 
  -5   2  17        2.33        0.00      6.50 o 
  -5   2  17        4.94       11.68     14.09 o 
  -5   2  17        2.61        0.79      7.71 o 
  -4   2  17       49.16       54.56     15.16 o 
  -4   2  17       93.06      125.47     22.20 o 
  -3   2  17       14.69       17.57     14.46 o 
  -2   2  17        6.48        6.78      6.60 o 
  -2   2  17        7.26        6.75      6.46 o 
  -1   2  17        9.68        8.83      7.16 o 
  -1   2  17        8.64       14.00      7.72 o 
   0   2  17       12.74       17.06      8.07 o 
   0   2  17       11.38       10.09      7.08 o 
   1   2  17       33.23       29.20     13.66 o 
   1   2  17       29.67       24.26      8.76 o 
   2   2  17       12.68       17.45      8.77 o 
   2   2  17       11.32       13.18      7.85 o 
   3   2  17        0.17        0.00      6.33 o 
   3   2  17        0.15        0.00      6.12 o 
   4   2  17        6.93        4.07      8.13 o 
   4   2  17        6.19        4.33      8.26 o 
  -4   3  17        2.86        8.46     10.38 o 
  -3   3  17        0.06        0.00      6.20 o 
  -3   3  17        0.07        3.93      8.19 o 
  -3   3  17        0.13        0.00     12.27 o 
  -2   3  17        0.04        0.00      4.70 o 
  -2   3  17        0.04        0.00      5.32 o 
  -1   3  17        2.94        3.40      6.30 o 
  -1   3  17        3.29        2.89      5.98 o 
   0   3  17        9.91        9.70      6.92 o 
   0   3  17       11.10       10.66      7.37 o 
   1   3  17        1.10        5.21      6.30 o 
   1   3  17        0.98        0.00      5.67 o 
   2   3  17        3.51        0.00      6.18 o 
   2   3  17        3.93        6.41     10.86 o 
   3   3  17        0.00        2.14     10.43 o 
   3   3  17        0.00        0.00      6.22 o 
  -3   4  17        2.53        6.27      6.25 o 
  -3   4  17        2.26        4.74      6.02 o 
  -2   4  17        7.58       10.76      6.81 o 
  -2   4  17        8.49       10.14      6.69 o 
  -1   4  17        0.12        0.65      5.77 o 
  -1   4  17        0.14        0.00      5.19 o 
   0   4  17        2.92        2.75      5.98 o 
   0   4  17        3.27        4.42      6.72 o 
   1   4  17        5.08        4.30      6.53 o 
   1   4  17        4.54        8.54      7.43 o 
   2   4  17       40.44       33.47     10.98 o 
   2   4  17       45.29       55.81     12.36 o 
  -4   0  18        6.77       12.17     10.83 o 
  -4   0  18        7.58       16.53     10.65 o 
   2   0  18        2.24        0.00      8.49 o 
   2   0  18        2.00        5.13     10.60 o 
  -4   1  18        4.75        3.10      6.01 o 
  -4   1  18        5.33        6.73      6.82 o 
  -3   1  18        4.08        7.39      9.89 o 
  -3   1  18        4.57        5.90      9.90 o 
  -2   1  18        1.20        7.42      8.48 o 
  -2   1  18        1.07        4.71      7.74 o 
  -1   1  18        0.19        4.13      6.12 o 
   0   1  18        7.86        0.00      8.62 o 
   0   1  18        7.02       15.18     11.43 o 
   1   1  18       10.90       16.46     12.74 o 
   1   1  18       12.21       15.53     12.55 o 
   2   1  18       18.23       19.08      9.66 o 
   2   1  18       16.28       21.57      9.70 o 
   3   1  18        0.09        2.27      8.11 o 
   3   1  18        0.08        8.33      8.64 o 
  -3   2  18        0.16        8.65     16.33 o 
  -2   2  18        1.65        0.89      5.89 o 
  -2   2  18        1.85        0.00      8.87 o 
  -1   2  18        3.50        7.93      6.76 o 
  -1   2  18        3.92        4.93      7.05 o 
   0   2  18        0.08        1.57      6.37 o 
   0   2  18        0.07        0.00      5.77 o 
   1   2  18        4.07        0.00     10.05 o 
   1   2  18        3.63        0.00      9.63 o 
   2   2  18        1.53        4.30     11.65 o 
   2   2  18        1.37        7.18     11.84 o 
  -2   3  18        1.12        1.77      5.74 o 
  -2   3  18        1.26        0.00      5.64 o 
  -1   3  18       23.27       17.19      8.32 o 
  -1   3  18       26.06       39.02     10.89 o 
   0   3  18        4.90        6.37      7.85 o 
   0   3  18        4.38        5.12      7.04 o 
   1   3  18        4.78        1.12      6.63 o 
   1   3  18        4.27        0.00      6.70 o 
                                                 
